# Supplementary material for: Systems and in vitro pharmacology profiling of diosgenin against breast cancer
Source: Front Pharmacol. 2023 Jan 4;13:1052849. doi: 10.3389/fphar.2022.1052849 (PMC9846155; doi:10.3389/fphar.2022.1052849)
Supplement: Supplementary file 1 [file DataSheet1.ZIP]

Archive with 11 entries (9 files):
- Supplementary data/Supplimentary Documents/
- Supplementary data/Supplimentary Documents/~$pplimentary Figures.docx
- Supplementary data/Supplimentary Documents/Supplimentary Figures.pdf
- Supplementary data/Supplimentary Documents/Supplimentary File 1_GO analysis.xlsx
- Supplementary data/Supplimentary Documents/Supplimentary File 2_Cluster analysis.xlsx
- Supplementary data/Supplimentary Documents/Supplimentary File 3_Node table and Edge table.xlsx
- Supplementary data/Supplimentary Documents/Supplimentary Tables.docx
- Supplementary data/Supplimentary Videos/
- Supplementary data/Supplimentary Videos/Movie_1_Diosgenin-IGF1R.mp4
- Supplementary data/Supplimentary Videos/Movie_2_Diosgenin-MDM2.mp4
- Supplementary data/Supplimentary Videos/Movie_3_Diosgenin-SRC.mp4
