# Supplementary material for: Systems and in vitro pharmacology profiling of diosgenin against breast cancer
Source: Front Pharmacol. 2023 Jan 4;13:1052849. doi: 10.3389/fphar.2022.1052849 (PMC9846155; doi:10.3389/fphar.2022.1052849)
Supplement: Supplementary file 1 [file DataSheet1.ZIP › Supplementary data/Supplimentary Documents/Supplimentary File 1_GO analysis.xlsx]

## Sheet: Sheet 1; KEGG
Term ID	Term description	Observed gene count	Background gene count	Strength	False discovery rate	Matching proteins in network
hsa01521	EGFR tyrosine kinase inhibitor resistance	5	78	1.78	1.06e-05	PDGFRB, STAT3, IGF1R, SRC, FGFR2
hsa05200	Pathways in cancer	8	517	1.16	1.06e-05	CDK4, MDM2, PDGFRB, STAT3, IGF1R, RET, AR, FGFR2
hsa05215	Prostate cancer	5	96	1.69	1.06e-05	MDM2, PDGFRB, IGF1R, AR, FGFR2
hsa04730	Long-term depression	4	59	1.8	6.33e-05	IGF1R, GRM1, CRHR1, LYN
hsa05203	Viral carcinogenesis	5	182	1.41	0.00011	CDK4, MDM2, STAT3, SRC, LYN
hsa05214	Glioma	4	72	1.71	0.00011	CDK4, MDM2, PDGFRB, IGF1R
hsa05218	Melanoma	4	72	1.71	0.00011	CDK4, MDM2, PDGFRB, IGF1R
hsa01522	Endocrine resistance	4	95	1.59	0.0002	CDK4, MDM2, IGF1R, SRC
hsa04068	FoxO signaling pathway	4	127	1.47	0.00053	MDM2, STAT3, IGF1R, GRM1
hsa05219	Bladder cancer	3	41	1.83	0.00062	CDK4, MDM2, SRC
hsa04913	Ovarian steroidogenesis	3	50	1.75	0.00099	IGF1R, CYP17A1, CYP19A1
hsa05206	MicroRNAs in cancer	4	160	1.37	0.00099	MDM2, PDGFRB, STAT3, MDM4
hsa04151	PI3K-Akt signaling pathway	5	350	1.12	0.0011	CDK4, MDM2, PDGFRB, IGF1R, FGFR2
hsa00140	Steroid hormone biosynthesis	3	59	1.68	0.0013	CYP3A4, CYP17A1, CYP19A1
hsa05167	Kaposi sarcoma-associated herpesvirus infection	4	187	1.3	0.0014	CDK4, STAT3, SRC, LYN
hsa04015	Rap1 signaling pathway	4	202	1.27	0.0015	PDGFRB, IGF1R, SRC, FGFR2
hsa04115	p53 signaling pathway	3	72	1.59	0.0015	CDK4, MDM2, MDM4
hsa04520	Adherens junction	3	67	1.62	0.0015	IGF1R, PTPN1, SRC
hsa04917	Prolactin signaling pathway	3	69	1.61	0.0015	STAT3, CYP17A1, SRC
hsa05169	Epstein-Barr virus infection	4	193	1.29	0.0015	CDK4, MDM2, STAT3, LYN
hsa05205	Proteoglycans in cancer	4	196	1.28	0.0015	MDM2, STAT3, IGF1R, SRC
hsa05230	Central carbon metabolism in cancer	3	69	1.61	0.0015	PDGFRB, RET, FGFR2
hsa05163	Human cytomegalovirus infection	4	218	1.23	0.0016	CDK4, MDM2, STAT3, SRC
hsa04144	Endocytosis	4	241	1.19	0.0022	MDM2, IGF1R, SRC, FGFR2
hsa04540	Gap junction	3	87	1.51	0.0022	PDGFRB, GRM1, SRC
hsa04550	Signaling pathways regulating pluripotency of stem cells	3	140	1.3	0.008	STAT3, IGF1R, FGFR2
hsa04934	Cushing syndrome	3	153	1.26	0.01	CDK4, CYP17A1, CRHR1
hsa04062	Chemokine signaling pathway	3	186	1.18	0.0168	STAT3, SRC, LYN
hsa04510	Focal adhesion	3	198	1.15	0.0193	PDGFRB, IGF1R, SRC
hsa04810	Regulation of actin cytoskeleton	3	209	1.13	0.0218	PDGFRB, SRC, FGFR2
hsa04014	Ras signaling pathway	3	226	1.09	0.0263	PDGFRB, IGF1R, FGFR2
hsa05120	Epithelial cell signaling in Helicobacter pylori infection	2	67	1.44	0.0349	SRC, LYN
hsa05223	Non-small cell lung cancer	2	68	1.44	0.0349	CDK4, STAT3
hsa05212	Pancreatic cancer	2	73	1.41	0.0387	CDK4, STAT3
hsa05220	Chronic myeloid leukemia	2	75	1.4	0.0396	CDK4, MDM2
hsa04010	MAPK signaling pathway	3	288	0.99	0.0446	PDGFRB, IGF1R, FGFR2

## Sheet: Sheet 2; Cellular components
Term ID	Term description	Observed gene count	Background gene count	Strength	False discovery rate	Matching proteins in your network (labels)
GO:0043235	Receptor complex	7	381	1.23	0.00025	PDGFRB,IGF1R,APP,RET,GRM1,FGFR2,LYN
GO:0012505	Endomembrane system	14	4542	0.46	0.0348	CDK4,PDGFRB,APP,FASN,CYP3A4,RET,CYP17A1,PTPN1,SRC,PRCP,CYP19A1,CRHR1,FGFR2,LYN
GO:0016020	Membrane	19	9072	0.29	0.0348	CDK4,MDM2,PDGFRB,STAT3,IGF1R,APP,FASN,CYP3A4,RET,GRM1,CYP17A1,PTPN1,SRC,AR,PRCP,CYP19A1,CRHR1,FGFR2,LYN
GO:0030061	Mitochondrial crista	2	8	2.37	0.0348	PTPN1,LYN
GO:0031090	Organelle membrane	12	3548	0.5	0.0354	CDK4,MDM2,STAT3,APP,CYP3A4,RET,CYP17A1,PTPN1,SRC,PRCP,CYP19A1,LYN
GO:0031410	Cytoplasmic vesicle	10	2386	0.59	0.0354	MDM2,PDGFRB,APP,FASN,RET,PTPN1,SRC,PRCP,CRHR1,FGFR2
GO:0043227	Membrane-bounded organelle	21	12427	0.2	0.0354	NR3C1,CDK4,MDM2,PDGFRB,STAT3,IGF1R,APP,FASN,CYP3A4,RET,GRM1,MDM4,CYP17A1,PTPN1,SRC,AR,PRCP,CYP19A1,CRHR1,FGFR2,LYN
GO:0043229	Intracellular organelle	21	12528	0.19	0.0354	NR3C1,CDK4,MDM2,PDGFRB,STAT3,IGF1R,APP,FASN,CYP3A4,RET,GRM1,MDM4,CYP17A1,PTPN1,SRC,AR,PRCP,CYP19A1,CRHR1,FGFR2,LYN
GO:0030054	Cell junction	9	2075	0.61	0.0376	CDK4,MDM2,PDGFRB,STAT3,APP,GRM1,SRC,FGFR2,LYN
GO:0005886	Plasma membrane	14	5314	0.39	0.0385	MDM2,PDGFRB,STAT3,IGF1R,APP,FASN,RET,GRM1,SRC,AR,PRCP,CRHR1,FGFR2,LYN
GO:0005887	Integral component of plasma membrane	8	1623	0.66	0.0385	PDGFRB,IGF1R,APP,RET,GRM1,CRHR1,FGFR2,LYN
GO:0099091	Postsynaptic specialization, intracellular component	2	21	1.95	0.0448	SRC,LYN

## Sheet: Sheet 3; Molecular function
Term ID	Term description	Observed gene count	Background gene count	Strength	False discovery rate	Matching proteins in network
GO:0004713	Protein tyrosine kinase activity	6	137	1.61	3.53e-05	PDGFRB,IGF1R,RET,SRC,FGFR2,LYN
GO:0005158	Insulin receptor binding	4	24	2.19	5.14e-05	IGF1R,APP,PTPN1,SRC
GO:0042562	Hormone binding	5	86	1.73	6e-05	NR3C1,IGF1R,APP,AR,CRHR1
GO:0046875	Ephrin receptor binding	4	28	2.12	6e-05	APP,PTPN1,SRC,LYN
GO:0004714	Transmembrane receptor protein tyrosine kinase activity	4	63	1.77	0.00075	PDGFRB,IGF1R,RET,FGFR2
GO:0046914	Transition metal ion binding	9	1076	0.89	0.00075	NR3C1,MDM2,APP,CYP3A4,MDM4,CYP17A1,PTPN1,AR,CYP19A1
GO:0004672	Protein kinase activity	7	568	1.06	0.0011	CDK4,PDGFRB,IGF1R,RET,SRC,FGFR2,LYN
GO:0097159	Organic cyclic compound binding	17	5916	0.43	0.0012	NR3C1,CDK4,MDM2,PDGFRB,STAT3,IGF1R,APP,FASN,CYP3A4,RET,CYP17A1,PTPN1,SRC,AR,CYP19A1,FGFR2,LYN
GO:1901363	Heterocyclic compound binding	17	5831	0.43	0.0012	NR3C1,CDK4,MDM2,PDGFRB,STAT3,IGF1R,APP,FASN,CYP3A4,RET,CYP17A1,PTPN1,SRC,AR,CYP19A1,FGFR2,LYN
GO:0019899	Enzyme binding	11	2239	0.66	0.0021	NR3C1,MDM2,PDGFRB,STAT3,APP,CYP3A4,MDM4,PTPN1,SRC,AR,LYN
GO:0043167	Ion binding	17	6188	0.41	0.0021	NR3C1,CDK4,MDM2,PDGFRB,IGF1R,APP,FASN,CYP3A4,RET,MDM4,CYP17A1,PTPN1,SRC,AR,CYP19A1,FGFR2,LYN
GO:0008395	Steroid hydroxylase activity	3	36	1.89	0.0033	CYP3A4,CYP17A1,CYP19A1
GO:0019825	Oxygen binding	3	36	1.89	0.0033	CYP3A4,CYP17A1,CYP19A1
GO:0020037	Heme binding	4	134	1.44	0.004	CYP3A4,CYP17A1,SRC,CYP19A1
GO:0070851	Growth factor receptor binding	4	138	1.43	0.0042	PDGFRB,APP,SRC,LYN
GO:0005102	Signaling receptor binding	9	1581	0.72	0.0045	MDM2,PDGFRB,STAT3,IGF1R,APP,PTPN1,SRC,AR,LYN
GO:0036094	Small molecule binding	11	2516	0.61	0.0045	CDK4,PDGFRB,IGF1R,FASN,CYP3A4,RET,CYP17A1,SRC,CYP19A1,FGFR2,LYN
GO:0004879	Nuclear receptor activity	3	48	1.77	0.0051	NR3C1,STAT3,AR
GO:0140096	Catalytic activity, acting on a protein	10	2116	0.64	0.0053	CDK4,MDM2,PDGFRB,IGF1R,RET,PTPN1,SRC,PRCP,FGFR2,LYN
GO:0017046	Peptide hormone binding	3	53	1.72	0.0057	IGF1R,APP,CRHR1
GO:0005161	Platelet-derived growth factor receptor binding	2	15	2.09	0.0285	PDGFRB,LYN
GO:0005496	Steroid binding	3	104	1.43	0.0351	NR3C1,CYP3A4,AR
GO:0005515	Protein binding	16	7026	0.33	0.0351	NR3C1,CDK4,MDM2,PDGFRB,STAT3,IGF1R,APP,FASN,CYP3A4,GRM1,MDM4,PTPN1,SRC,AR,FGFR2,LYN
GO:0044877	Protein-containing complex binding	7	1216	0.73	0.0351	CDK4,MDM2,IGF1R,APP,PTPN1,SRC,LYN
GO:0016740	Transferase activity	9	2170	0.59	0.0353	CDK4,MDM2,PDGFRB,IGF1R,FASN,RET,SRC,FGFR2,LYN
GO:0050839	Cell adhesion molecule binding	5	538	0.94	0.0358	APP,FASN,PTPN1,SRC,LYN
GO:0003824	Catalytic activity	14	5486	0.38	0.0405	CDK4,MDM2,PDGFRB,IGF1R,FASN,CYP3A4,RET,CYP17A1,PTPN1,SRC,PRCP,CYP19A1,FGFR2,LYN

## Sheet: Sheet 4; Biological processess
Term ID	Term description	Observed gene count	Background gene count	Strength	False discovery rate	Matching proteins in network
GO:1901701	Cellular response to oxygen-containing compound	14	1055	1.09	2.72e-09	NR3C1, CDK4, MDM2, PDGFRB, STAT3, IGF1R, APP, RET, PTPN1, SRC, AR, CRHR1, FGFR2, LYN
GO:1901700	Response to oxygen-containing compound	15	1567	0.95	1.14e-08	NR3C1, CDK4, MDM2, PDGFRB, STAT3, IGF1R, APP, RET, PTPN1, SRC, AR, CYP19A1, CRHR1, FGFR2, LYN
GO:0071495	Cellular response to endogenous stimulus	13	1181	1.01	1.13e-07	NR3C1, CDK4, MDM2, PDGFRB, STAT3, IGF1R, APP, PTPN1, SRC, AR, CRHR1, FGFR2, LYN
GO:0070887	Cellular response to chemical stimulus	17	2919	0.73	1.34e-07	NR3C1, CDK4, MDM2, PDGFRB, STAT3, IGF1R, APP, FASN, CYP3A4, RET, MDM4, PTPN1, SRC, AR, CRHR1, FGFR2, LYN
GO:1901653	Cellular response to peptide	9	331	1.4	1.34e-07	CDK4, MDM2, STAT3, IGF1R, APP, PTPN1, SRC, CRHR1, LYN
GO:0032870	Cellular response to hormone stimulus	10	569	1.21	3.62e-07	NR3C1, CDK4, MDM2, STAT3, IGF1R, PTPN1, SRC, AR, CRHR1, LYN
GO:0009725	Response to hormone	11	849	1.08	6.02e-07	NR3C1, CDK4, MDM2, PDGFRB, STAT3, IGF1R, PTPN1, SRC, AR, CRHR1, LYN
GO:0033993	Response to lipid	11	858	1.08	6.02e-07	NR3C1, CDK4, MDM2, PDGFRB, STAT3, RET, SRC, AR, CYP19A1, FGFR2, LYN
GO:0071375	Cellular response to peptide hormone stimulus	8	269	1.44	6.02e-07	CDK4, MDM2, STAT3, IGF1R, PTPN1, SRC, CRHR1, LYN
GO:0071310	Cellular response to organic substance	15	2369	0.77	7.69e-07	NR3C1, CDK4, MDM2, PDGFRB, STAT3, IGF1R, APP, FASN, RET, PTPN1, SRC, AR, CRHR1, FGFR2, LYN
GO:0010646	Regulation of cell communication	17	3514	0.65	9.03e-07	CDK4, MDM2, PDGFRB, STAT3, IGF1R, APP, RET, GRM1, MDM4, PTPN1, SRC, AR, PRCP, CYP19A1, CRHR1, FGFR2, LYN
GO:0023051	Regulation of signaling	17	3553	0.65	9.88e-07	CDK4, MDM2, PDGFRB, STAT3, IGF1R, APP, RET, GRM1, MDM4, PTPN1, SRC, AR, PRCP, CYP19A1, CRHR1, FGFR2, LYN
GO:0010033	Response to organic substance	16	3011	0.69	1.11e-06	NR3C1, CDK4, MDM2, PDGFRB, STAT3, IGF1R, APP, FASN, RET, PTPN1, SRC, AR, CYP19A1, CRHR1, FGFR2, LYN
GO:0032270	Positive regulation of cellular protein metabolic process	13	1635	0.87	1.18e-06	CDK4, MDM2, PDGFRB, STAT3, IGF1R, APP, RET, GRM1, PTPN1, SRC, AR, FGFR2, LYN
GO:0042221	Response to chemical	18	4333	0.59	1.18e-06	NR3C1, CDK4, MDM2, PDGFRB, STAT3, IGF1R, APP, FASN, CYP3A4, RET, MDM4, PTPN1, SRC, AR, CYP19A1, CRHR1, FGFR2, LYN
GO:0043408	Regulation of mapk cascade	10	725	1.11	1.23e-06	PDGFRB, IGF1R, APP, RET, GRM1, PTPN1, SRC, AR, FGFR2, LYN
GO:0001934	Positive regulation of protein phosphorylation	11	1019	1	1.47e-06	PDGFRB, STAT3, IGF1R, APP, RET, GRM1, PTPN1, SRC, AR, FGFR2, LYN
GO:0010941	Regulation of cell death	13	1696	0.85	1.47e-06	CDK4, MDM2, PDGFRB, STAT3, IGF1R, APP, RET, MDM4, PTPN1, SRC, AR, FGFR2, LYN
GO:0043405	Regulation of map kinase activity	8	342	1.34	1.47e-06	PDGFRB, IGF1R, APP, RET, GRM1, PTPN1, SRC, LYN
GO:0071900	Regulation of protein serine/threonine kinase activity	9	521	1.21	1.47e-06	CDK4, PDGFRB, IGF1R, APP, RET, GRM1, PTPN1, SRC, LYN
GO:0043410	Positive regulation of mapk cascade	9	543	1.19	1.67e-06	PDGFRB, IGF1R, APP, RET, GRM1, PTPN1, SRC, AR, FGFR2
GO:0001932	Regulation of protein phosphorylation	12	1459	0.88	3.14e-06	CDK4, PDGFRB, STAT3, IGF1R, APP, RET, GRM1, PTPN1, SRC, AR, FGFR2, LYN
GO:0065008	Regulation of biological quality	17	4042	0.59	3.54e-06	CDK4, MDM2, PDGFRB, STAT3, IGF1R, APP, CYP3A4, RET, GRM1, MDM4, CYP17A1, SRC, AR, PRCP, CYP19A1, CRHR1, LYN
GO:0030334	Regulation of cell migration	10	865	1.03	3.95e-06	MDM2, PDGFRB, STAT3, IGF1R, APP, RET, SRC, PRCP, CYP19A1, LYN
GO:0033674	Positive regulation of kinase activity	9	624	1.13	4e-06	PDGFRB, IGF1R, APP, RET, GRM1, PTPN1, SRC, FGFR2, LYN
GO:0042981	Regulation of apoptotic process	12	1550	0.86	4.87e-06	CDK4, MDM2, PDGFRB, IGF1R, APP, RET, MDM4, PTPN1, SRC, AR, FGFR2, LYN
GO:0014070	Response to organic cyclic compound	10	911	1.01	5.27e-06	NR3C1, CDK4, MDM2, PDGFRB, STAT3, APP, SRC, AR, CYP19A1, LYN
GO:0043549	Regulation of kinase activity	10	918	1.01	5.48e-06	CDK4, PDGFRB, IGF1R, APP, RET, GRM1, PTPN1, SRC, FGFR2, LYN
GO:0009966	Regulation of signal transduction	15	3107	0.65	8.34e-06	CDK4, MDM2, PDGFRB, STAT3, IGF1R, APP, RET, GRM1, MDM4, PTPN1, SRC, AR, PRCP, FGFR2, LYN
GO:0051897	Positive regulation of protein kinase b signaling	6	170	1.52	8.73e-06	PDGFRB, IGF1R, APP, RET, SRC, FGFR2
GO:0060548	Negative regulation of cell death	10	999	0.97	9.63e-06	MDM2, PDGFRB, STAT3, IGF1R, APP, MDM4, PTPN1, SRC, AR, FGFR2
GO:0007169	Transmembrane receptor protein tyrosine kinase signaling pathway	8	518	1.16	1.32e-05	PDGFRB, STAT3, IGF1R, RET, PTPN1, SRC, FGFR2, LYN
GO:1902533	Positive regulation of intracellular signal transduction	10	1041	0.95	1.32e-05	PDGFRB, IGF1R, APP, RET, GRM1, PTPN1, SRC, AR, FGFR2, LYN
GO:0030335	Positive regulation of cell migration	8	522	1.15	1.34e-05	MDM2, PDGFRB, STAT3, IGF1R, APP, RET, SRC, LYN
GO:1902531	Regulation of intracellular signal transduction	12	1807	0.79	1.71e-05	MDM2, PDGFRB, IGF1R, APP, RET, GRM1, MDM4, PTPN1, SRC, AR, FGFR2, LYN
GO:0010647	Positive regulation of cell communication	12	1823	0.79	1.78e-05	PDGFRB, STAT3, IGF1R, APP, RET, GRM1, PTPN1, SRC, AR, CYP19A1, FGFR2, LYN
GO:0023056	Positive regulation of signaling	12	1831	0.79	1.81e-05	PDGFRB, STAT3, IGF1R, APP, RET, GRM1, PTPN1, SRC, AR, CYP19A1, FGFR2, LYN
GO:0051246	Regulation of protein metabolic process	14	2828	0.66	2.1e-05	CDK4, MDM2, PDGFRB, STAT3, IGF1R, APP, RET, GRM1, MDM4, PTPN1, SRC, AR, FGFR2, LYN
GO:0043552	Positive regulation of phosphatidylinositol 3-kinase activity	4	35	2.03	2.11e-05	PDGFRB, APP, SRC, LYN
GO:0031325	Positive regulation of cellular metabolic process	15	3413	0.61	2.13e-05	NR3C1, CDK4, MDM2, PDGFRB, STAT3, IGF1R, APP, FASN, RET, GRM1, PTPN1, SRC, AR, FGFR2, LYN
GO:0048583	Regulation of response to stimulus	16	4114	0.56	2.64e-05	CDK4, MDM2, PDGFRB, STAT3, IGF1R, APP, RET, GRM1, MDM4, PTPN1, SRC, AR, PRCP, CYP19A1, FGFR2, LYN
GO:0050790	Regulation of catalytic activity	13	2386	0.71	2.72e-05	CDK4, MDM2, PDGFRB, STAT3, IGF1R, APP, RET, GRM1, PTPN1, SRC, CRHR1, FGFR2, LYN
GO:0045787	Positive regulation of cell cycle	7	388	1.23	2.97e-05	CDK4, MDM2, PDGFRB, APP, MDM4, SRC, FGFR2
GO:0048534	Hematopoietic or lymphoid organ development	8	619	1.08	3.61e-05	PDGFRB, STAT3, APP, FASN, RET, SRC, FGFR2, LYN
GO:0030879	Mammary gland development	5	126	1.57	5.48e-05	FASN, SRC, AR, CYP19A1, FGFR2
GO:0042127	Regulation of cell population proliferation	11	1642	0.8	5.56e-05	CDK4, MDM2, PDGFRB, STAT3, IGF1R, APP, MDM4, SRC, AR, FGFR2, LYN
GO:0050896	Response to stimulus	20	8046	0.36	5.71e-05	NR3C1, CDK4, MDM2, PDGFRB, STAT3, IGF1R, APP, FASN, CYP3A4, RET, GRM1, MDM4, PTPN1, SRC, AR, PRCP, CYP19A1, CRHR1, FGFR2, LYN
GO:0009967	Positive regulation of signal transduction	11	1654	0.79	5.83e-05	PDGFRB, STAT3, IGF1R, APP, RET, GRM1, PTPN1, SRC, AR, FGFR2, LYN
GO:0016310	Phosphorylation	10	1275	0.86	5.83e-05	CDK4, PDGFRB, STAT3, IGF1R, APP, RET, PTPN1, SRC, FGFR2, LYN
GO:0050730	Regulation of peptidyl-tyrosine phosphorylation	6	258	1.34	5.83e-05	PDGFRB, STAT3, APP, PTPN1, SRC, LYN
GO:0006468	Protein phosphorylation	9	952	0.94	5.98e-05	CDK4, PDGFRB, IGF1R, APP, RET, PTPN1, SRC, FGFR2, LYN
GO:0043406	Positive regulation of map kinase activity	6	265	1.32	6.54e-05	PDGFRB, APP, RET, GRM1, PTPN1, SRC
GO:0035556	Intracellular signal transduction	11	1712	0.78	7.76e-05	MDM2, PDGFRB, IGF1R, APP, RET, MDM4, PTPN1, SRC, CRHR1, FGFR2, LYN
GO:0051239	Regulation of multicellular organismal process	14	3227	0.61	8.4e-05	CDK4, MDM2, PDGFRB, STAT3, IGF1R, APP, RET, GRM1, SRC, AR, PRCP, CRHR1, FGFR2, LYN
GO:0051173	Positive regulation of nitrogen compound metabolic process	14	3239	0.6	8.71e-05	NR3C1, CDK4, MDM2, PDGFRB, STAT3, IGF1R, APP, RET, GRM1, PTPN1, SRC, AR, FGFR2, LYN
GO:0060736	Prostate gland growth	3	12	2.37	9.43e-05	AR, CYP19A1, FGFR2
GO:0032879	Regulation of localization	13	2740	0.65	0.0001	MDM2, PDGFRB, STAT3, IGF1R, APP, RET, PTPN1, SRC, AR, PRCP, CYP19A1, CRHR1, LYN
GO:0070372	Regulation of erk1 and erk2 cascade	6	292	1.28	0.0001	PDGFRB, APP, PTPN1, SRC, FGFR2, LYN
GO:0044238	Primary metabolic process	19	7332	0.38	0.00013	NR3C1, CDK4, MDM2, PDGFRB, STAT3, IGF1R, APP, FASN, CYP3A4, RET, MDM4, CYP17A1, PTPN1, SRC, AR, PRCP, CYP19A1, FGFR2, LYN
GO:0060397	Growth hormone receptor signaling pathway via jak-stat	3	14	2.3	0.00013	STAT3, PTPN1, LYN
GO:0044093	Positive regulation of molecular function	11	1842	0.75	0.00014	PDGFRB, STAT3, IGF1R, APP, RET, GRM1, PTPN1, SRC, AR, FGFR2, LYN
GO:0071396	Cellular response to lipid	7	528	1.09	0.00016	NR3C1, CDK4, RET, SRC, AR, FGFR2, LYN
GO:0048522	Positive regulation of cellular process	17	5579	0.45	0.00017	NR3C1, CDK4, MDM2, PDGFRB, STAT3, IGF1R, APP, FASN, RET, GRM1, MDM4, PTPN1, SRC, AR, CYP19A1, FGFR2, LYN
GO:0043085	Positive regulation of catalytic activity	10	1489	0.8	0.00018	PDGFRB, STAT3, IGF1R, APP, RET, GRM1, PTPN1, SRC, FGFR2, LYN
GO:0051716	Cellular response to stimulus	18	6489	0.41	0.00018	NR3C1, CDK4, MDM2, PDGFRB, STAT3, IGF1R, APP, FASN, CYP3A4, RET, GRM1, MDM4, PTPN1, SRC, AR, CRHR1, FGFR2, LYN
GO:0071407	Cellular response to organic cyclic compound	7	537	1.08	0.00018	NR3C1, CDK4, MDM2, STAT3, APP, SRC, AR
GO:0007165	Signal transduction	16	4876	0.49	0.0002	NR3C1, CDK4, MDM2, PDGFRB, STAT3, IGF1R, APP, RET, GRM1, MDM4, PTPN1, SRC, AR, CRHR1, FGFR2, LYN
GO:0030097	Hemopoiesis	7	570	1.06	0.00025	PDGFRB, STAT3, APP, FASN, SRC, FGFR2, LYN
GO:0010604	Positive regulation of macromolecule metabolic process	14	3600	0.56	0.00027	NR3C1, CDK4, MDM2, PDGFRB, STAT3, IGF1R, APP, RET, GRM1, PTPN1, SRC, AR, FGFR2, LYN
GO:0046777	Protein autophosphorylation	5	192	1.38	0.00028	PDGFRB, IGF1R, SRC, FGFR2, LYN
GO:0050731	Positive regulation of peptidyl-tyrosine phosphorylation	5	196	1.38	0.0003	STAT3, APP, PTPN1, SRC, LYN
GO:0071704	Organic substance metabolic process	19	7755	0.36	0.0003	NR3C1, CDK4, MDM2, PDGFRB, STAT3, IGF1R, APP, FASN, CYP3A4, RET, MDM4, CYP17A1, PTPN1, SRC, AR, PRCP, CYP19A1, FGFR2, LYN
GO:0045862	Positive regulation of proteolysis	6	377	1.17	0.00035	MDM2, STAT3, APP, RET, SRC, LYN
GO:0043066	Negative regulation of apoptotic process	8	893	0.92	0.00036	MDM2, PDGFRB, IGF1R, MDM4, PTPN1, SRC, AR, FGFR2
GO:0014068	Positive regulation of phosphatidylinositol 3-kinase signaling	4	87	1.63	0.00037	PDGFRB, IGF1R, SRC, LYN
GO:0071157	Negative regulation of cell cycle arrest	3	23	2.08	0.00041	CDK4, MDM2, MDM4
GO:0006796	Phosphate-containing compound metabolic process	11	2107	0.69	0.00042	CDK4, PDGFRB, STAT3, IGF1R, APP, FASN, RET, PTPN1, SRC, FGFR2, LYN
GO:0008284	Positive regulation of cell population proliferation	8	919	0.91	0.00042	CDK4, MDM2, PDGFRB, STAT3, IGF1R, AR, FGFR2, LYN
GO:0040007	Growth	6	394	1.15	0.00042	PDGFRB, APP, SRC, AR, CYP19A1, FGFR2
GO:0060485	Mesenchyme development	5	212	1.34	0.00042	MDM2, PDGFRB, RET, MDM4, FGFR2
GO:0048513	Animal organ development	13	3197	0.58	0.00047	CDK4, MDM2, PDGFRB, STAT3, APP, FASN, RET, MDM4, SRC, AR, CYP19A1, FGFR2, LYN
GO:1901655	Cellular response to ketone	4	95	1.59	0.00048	NR3C1, CDK4, SRC, AR
GO:0035265	Organ growth	4	96	1.59	0.00049	PDGFRB, AR, CYP19A1, FGFR2
GO:0048732	Gland development	6	410	1.13	0.0005	PDGFRB, FASN, SRC, AR, CYP19A1, FGFR2
GO:0052548	Regulation of endopeptidase activity	6	418	1.13	0.00055	MDM2, STAT3, APP, RET, SRC, LYN
GO:0008209	Androgen metabolic process	3	27	2.02	0.00056	CYP3A4, CYP17A1, CYP19A1
GO:0032868	Response to insulin	5	231	1.3	0.00056	CDK4, IGF1R, PTPN1, SRC, LYN
GO:0019216	Regulation of lipid metabolic process	6	424	1.12	0.00058	CDK4, PDGFRB, APP, FASN, SRC, LYN
GO:0031323	Regulation of cellular metabolic process	17	6239	0.4	0.00069	NR3C1, CDK4, MDM2, PDGFRB, STAT3, IGF1R, APP, FASN, RET, GRM1, MDM4, PTPN1, SRC, AR, PRCP, FGFR2, LYN
GO:0060603	Mammary gland duct morphogenesis	3	30	1.97	0.00073	SRC, AR, FGFR2
GO:0032526	Response to retinoic acid	4	109	1.53	0.00074	PDGFRB, RET, FGFR2, LYN
GO:0051094	Positive regulation of developmental process	9	1389	0.78	0.00078	MDM2, PDGFRB, STAT3, APP, RET, SRC, AR, FGFR2, LYN
GO:0022414	Reproductive process	9	1400	0.78	0.00082	PDGFRB, STAT3, APP, CYP17A1, SRC, AR, CYP19A1, CRHR1, FGFR2
GO:0038083	Peptidyl-tyrosine autophosphorylation	3	32	1.94	0.00083	IGF1R, SRC, LYN
GO:0007548	Sex differentiation	5	259	1.25	0.00088	PDGFRB, CYP17A1, SRC, AR, CYP19A1
GO:0007166	Cell surface receptor signaling pathway	11	2325	0.64	0.00091	PDGFRB, STAT3, IGF1R, APP, RET, GRM1, PTPN1, SRC, CRHR1, FGFR2, LYN
GO:0048523	Negative regulation of cellular process	15	4874	0.46	0.0012	NR3C1, CDK4, MDM2, PDGFRB, STAT3, IGF1R, APP, MDM4, PTPN1, SRC, AR, CYP19A1, CRHR1, FGFR2, LYN
GO:0051248	Negative regulation of protein metabolic process	8	1096	0.83	0.0012	MDM2, STAT3, IGF1R, APP, MDM4, PTPN1, SRC, LYN
GO:0071363	Cellular response to growth factor stimulus	6	494	1.05	0.0012	NR3C1, MDM2, PDGFRB, APP, SRC, FGFR2
GO:0014911	Positive regulation of smooth muscle cell migration	3	39	1.86	0.0013	MDM2, PDGFRB, SRC
GO:0044237	Cellular metabolic process	18	7513	0.35	0.0013	NR3C1, CDK4, MDM2, PDGFRB, STAT3, IGF1R, APP, FASN, CYP3A4, RET, MDM4, CYP17A1, PTPN1, SRC, AR, CYP19A1, FGFR2, LYN
GO:0051172	Negative regulation of nitrogen compound metabolic process	11	2429	0.63	0.0013	NR3C1, MDM2, STAT3, IGF1R, APP, MDM4, PTPN1, SRC, AR, FGFR2, LYN
GO:0065009	Regulation of molecular function	15	4913	0.45	0.0013	NR3C1, CDK4, MDM2, PDGFRB, STAT3, IGF1R, APP, RET, GRM1, PTPN1, SRC, AR, CRHR1, FGFR2, LYN
GO:0090068	Positive regulation of cell cycle process	5	294	1.2	0.0015	CDK4, MDM2, PDGFRB, APP, MDM4
GO:0002376	Immune system process	11	2481	0.62	0.0016	PDGFRB, STAT3, IGF1R, APP, FASN, RET, SRC, PRCP, CRHR1, FGFR2, LYN
GO:0007275	Multicellular organism development	15	5023	0.44	0.0016	CDK4, MDM2, PDGFRB, STAT3, IGF1R, APP, FASN, RET, MDM4, SRC, AR, PRCP, CYP19A1, FGFR2, LYN
GO:0009628	Response to abiotic stimulus	8	1147	0.81	0.0016	CDK4, MDM2, PDGFRB, APP, GRM1, MDM4, SRC, LYN
GO:0006464	Cellular protein modification process	12	3063	0.56	0.0017	CDK4, MDM2, PDGFRB, IGF1R, APP, RET, MDM4, PTPN1, SRC, AR, FGFR2, LYN
GO:0032502	Developmental process	16	5841	0.41	0.0017	CDK4, MDM2, PDGFRB, STAT3, IGF1R, APP, FASN, RET, MDM4, CYP17A1, SRC, AR, PRCP, CYP19A1, FGFR2, LYN
GO:0001655	Urogenital system development	5	315	1.17	0.002	PDGFRB, RET, AR, CYP19A1, FGFR2
GO:0006807	Nitrogen compound metabolic process	17	6852	0.36	0.0022	NR3C1, CDK4, MDM2, PDGFRB, STAT3, IGF1R, APP, FASN, CYP3A4, RET, MDM4, PTPN1, SRC, AR, PRCP, FGFR2, LYN
GO:0048729	Tissue morphogenesis	6	561	1	0.0022	MDM2, RET, MDM4, SRC, AR, FGFR2
GO:0048731	System development	14	4426	0.47	0.0022	CDK4, MDM2, PDGFRB, STAT3, APP, FASN, RET, MDM4, SRC, AR, PRCP, CYP19A1, FGFR2, LYN
GO:1901362	Organic cyclic compound biosynthetic process	8	1211	0.79	0.0022	NR3C1, CDK4, STAT3, FASN, CYP3A4, CYP17A1, AR, CYP19A1
GO:0018193	Peptidyl-amino acid modification	7	867	0.88	0.0023	MDM2, PDGFRB, IGF1R, RET, SRC, FGFR2, LYN
GO:0045931	Positive regulation of mitotic cell cycle	4	156	1.38	0.0023	CDK4, MDM2, PDGFRB, APP
GO:0000187	Activation of mapk activity	4	157	1.38	0.0024	APP, RET, GRM1, PTPN1
GO:0048638	Regulation of developmental growth	5	333	1.15	0.0024	CDK4, STAT3, APP, AR, FGFR2
GO:0051726	Regulation of cell cycle	8	1230	0.78	0.0024	CDK4, MDM2, PDGFRB, STAT3, APP, MDM4, SRC, FGFR2
GO:0080090	Regulation of primary metabolic process	16	6032	0.39	0.0024	NR3C1, CDK4, MDM2, PDGFRB, STAT3, IGF1R, APP, FASN, RET, GRM1, MDM4, PTPN1, SRC, AR, FGFR2, LYN
GO:0002521	Leukocyte differentiation	5	338	1.14	0.0025	STAT3, APP, FASN, SRC, LYN
GO:0031324	Negative regulation of cellular metabolic process	11	2630	0.59	0.0025	NR3C1, MDM2, STAT3, IGF1R, APP, MDM4, PTPN1, SRC, AR, FGFR2, LYN
GO:0032501	Multicellular organismal process	17	6933	0.36	0.0025	CDK4, MDM2, PDGFRB, STAT3, IGF1R, APP, FASN, RET, GRM1, MDM4, SRC, AR, PRCP, CYP19A1, CRHR1, FGFR2, LYN
GO:1901564	Organonitrogen compound metabolic process	15	5244	0.43	0.0025	CDK4, MDM2, PDGFRB, IGF1R, APP, FASN, CYP3A4, RET, MDM4, PTPN1, SRC, AR, PRCP, FGFR2, LYN
GO:1902893	Regulation of pri-mirna transcription by rna polymerase ii	3	52	1.73	0.0026	NR3C1, STAT3, APP
GO:0000122	Negative regulation of transcription by rna polymerase ii	7	895	0.86	0.0027	NR3C1, MDM2, STAT3, APP, MDM4, AR, FGFR2
GO:0030522	Intracellular receptor signaling pathway	4	166	1.35	0.0027	NR3C1, STAT3, SRC, AR
GO:0009653	Anatomical structure morphogenesis	10	2165	0.63	0.0029	MDM2, PDGFRB, STAT3, APP, RET, MDM4, SRC, AR, PRCP, FGFR2
GO:0009755	Hormone-mediated signaling pathway	4	169	1.34	0.0029	NR3C1, SRC, AR, CRHR1
GO:0032869	Cellular response to insulin stimulus	4	169	1.34	0.0029	CDK4, IGF1R, PTPN1, SRC
GO:0045892	Negative regulation of transcription, dna-templated	8	1273	0.77	0.0029	NR3C1, MDM2, STAT3, APP, MDM4, SRC, AR, FGFR2
GO:0051336	Regulation of hydrolase activity	8	1284	0.76	0.003	MDM2, PDGFRB, STAT3, APP, RET, SRC, FGFR2, LYN
GO:0010950	Positive regulation of endopeptidase activity	4	176	1.33	0.0033	STAT3, APP, RET, LYN
GO:0009888	Tissue development	9	1760	0.68	0.0037	CDK4, MDM2, PDGFRB, FASN, RET, MDM4, SRC, AR, FGFR2
GO:0032147	Activation of protein kinase activity	5	376	1.09	0.0037	APP, RET, GRM1, PTPN1, SRC
GO:0051240	Positive regulation of multicellular organismal process	9	1770	0.68	0.0038	PDGFRB, STAT3, IGF1R, APP, RET, SRC, AR, FGFR2, LYN
GO:0070482	Response to oxygen levels	5	379	1.09	0.0038	CDK4, MDM2, PDGFRB, MDM4, SRC
GO:0009887	Animal organ morphogenesis	7	967	0.83	0.004	MDM2, PDGFRB, STAT3, MDM4, SRC, AR, FGFR2
GO:0065007	Biological regulation	21	12171	0.21	0.004	NR3C1, CDK4, MDM2, PDGFRB, STAT3, IGF1R, APP, FASN, CYP3A4, RET, GRM1, MDM4, CYP17A1, PTPN1, SRC, AR, PRCP, CYP19A1, CRHR1, FGFR2, LYN
GO:2000377	Regulation of reactive oxygen species metabolic process	4	188	1.3	0.004	PDGFRB, STAT3, APP, PRCP
GO:0035791	Platelet-derived growth factor receptor-beta signaling pathway	2	8	2.37	0.0041	PDGFRB, PTPN1
GO:0046626	Regulation of insulin receptor signaling pathway	3	64	1.64	0.0041	CDK4, PTPN1, SRC
GO:1902961	Positive regulation of aspartic-type endopeptidase activity involved in amyloid precursor protein catabolic process	2	8	2.37	0.0041	APP, LYN
GO:0035239	Tube morphogenesis	6	656	0.93	0.0042	PDGFRB, RET, SRC, AR, PRCP, FGFR2
GO:0048589	Developmental growth	5	389	1.08	0.0042	PDGFRB, APP, AR, CYP19A1, FGFR2
GO:0043065	Positive regulation of apoptotic process	6	660	0.93	0.0044	CDK4, PDGFRB, APP, RET, SRC, LYN
GO:0061098	Positive regulation of protein tyrosine kinase activity	3	66	1.63	0.0044	APP, PTPN1, SRC
GO:0030518	Intracellular steroid hormone receptor signaling pathway	3	67	1.62	0.0045	NR3C1, SRC, AR
GO:0010605	Negative regulation of macromolecule metabolic process	11	2875	0.55	0.0047	NR3C1, MDM2, STAT3, IGF1R, APP, MDM4, PTPN1, SRC, AR, FGFR2, LYN
GO:0071300	Cellular response to retinoic acid	3	68	1.61	0.0047	RET, FGFR2, LYN
GO:0006950	Response to stress	12	3485	0.51	0.0048	CDK4, MDM2, PDGFRB, STAT3, APP, RET, MDM4, PTPN1, SRC, PRCP, FGFR2, LYN
GO:0040014	Regulation of multicellular organism growth	3	69	1.61	0.0048	CDK4, STAT3, APP
GO:0060601	Lateral sprouting from an epithelium	2	9	2.32	0.0048	AR, FGFR2
GO:0032101	Regulation of response to external stimulus	7	1013	0.81	0.0049	PDGFRB, STAT3, APP, PTPN1, SRC, CYP19A1, LYN
GO:2001233	Regulation of apoptotic signaling pathway	5	409	1.06	0.0049	MDM2, RET, PTPN1, SRC, AR
GO:0008406	Gonad development	4	205	1.26	0.0051	PDGFRB, SRC, AR, CYP19A1
GO:0070301	Cellular response to hydrogen peroxide	3	71	1.6	0.0051	MDM2, PDGFRB, SRC
GO:0003281	Ventricular septum development	3	73	1.58	0.0054	MDM2, MDM4, FGFR2
GO:0008285	Negative regulation of cell population proliferation	6	696	0.9	0.0054	STAT3, APP, MDM4, AR, FGFR2, LYN
GO:0048608	Reproductive structure development	5	420	1.05	0.0054	PDGFRB, SRC, AR, CYP19A1, FGFR2
GO:0070374	Positive regulation of erk1 and erk2 cascade	4	209	1.25	0.0054	PDGFRB, APP, SRC, FGFR2
GO:0080134	Regulation of response to stress	8	1437	0.71	0.0054	MDM2, STAT3, IGF1R, APP, PTPN1, SRC, CYP19A1, LYN
GO:0032269	Negative regulation of cellular protein metabolic process	7	1043	0.8	0.0055	MDM2, STAT3, IGF1R, APP, PTPN1, SRC, LYN
GO:0010557	Positive regulation of macromolecule biosynthetic process	9	1906	0.64	0.0058	NR3C1, CDK4, PDGFRB, STAT3, APP, RET, SRC, AR, FGFR2
GO:0043281	Regulation of cysteine-type endopeptidase activity involved in apoptotic process	4	216	1.24	0.0058	MDM2, APP, RET, SRC
GO:0051057	Positive regulation of small gtpase mediated signal transduction	3	76	1.57	0.0058	PDGFRB, SRC, LYN
GO:0019538	Protein metabolic process	13	4251	0.45	0.006	CDK4, MDM2, PDGFRB, IGF1R, APP, RET, MDM4, PTPN1, SRC, AR, PRCP, FGFR2, LYN
GO:0044260	Cellular macromolecule metabolic process	14	4976	0.42	0.0061	NR3C1, CDK4, MDM2, PDGFRB, STAT3, IGF1R, APP, RET, MDM4, PTPN1, SRC, AR, FGFR2, LYN
GO:0045793	Positive regulation of cell size	2	11	2.23	0.0061	CDK4, RET
GO:0030099	Myeloid cell differentiation	4	221	1.23	0.0062	APP, FASN, SRC, LYN
GO:0042060	Wound healing	5	439	1.03	0.0062	PDGFRB, SRC, PRCP, FGFR2, LYN
GO:0050920	Regulation of chemotaxis	4	223	1.22	0.0063	PDGFRB, APP, CYP19A1, LYN
GO:0060742	Epithelial cell differentiation involved in prostate gland development	2	12	2.19	0.0069	AR, FGFR2
GO:1901992	Positive regulation of mitotic cell cycle phase transition	3	82	1.53	0.0069	CDK4, MDM2, APP
GO:0051171	Regulation of nitrogen compound metabolic process	15	5836	0.38	0.007	NR3C1, CDK4, MDM2, PDGFRB, STAT3, IGF1R, APP, RET, GRM1, MDM4, PTPN1, SRC, AR, FGFR2, LYN
GO:0070302	Regulation of stress-activated protein kinase signaling cascade	4	231	1.21	0.0071	IGF1R, APP, PTPN1, LYN
GO:2001234	Negative regulation of apoptotic signaling pathway	4	232	1.21	0.0072	MDM2, PTPN1, SRC, AR
GO:1990000	Amyloid fibril formation	2	13	2.16	0.0077	MDM2, APP
GO:0031328	Positive regulation of cellular biosynthetic process	9	2005	0.62	0.0079	NR3C1, CDK4, PDGFRB, STAT3, APP, RET, SRC, AR, FGFR2
GO:0120036	Plasma membrane bounded cell projection organization	7	1122	0.76	0.0079	PDGFRB, IGF1R, APP, RET, SRC, FGFR2, LYN
GO:0048661	Positive regulation of smooth muscle cell proliferation	3	88	1.5	0.0081	MDM2, PDGFRB, FGFR2
GO:0051345	Positive regulation of hydrolase activity	6	772	0.86	0.0083	PDGFRB, STAT3, APP, RET, FGFR2, LYN
GO:0045056	Transcytosis	2	14	2.12	0.0085	IGF1R, SRC
GO:0072216	Positive regulation of metanephros development	2	14	2.12	0.0085	PDGFRB, RET
GO:0098962	Regulation of postsynaptic neurotransmitter receptor activity	2	14	2.12	0.0085	APP, SRC
GO:0044092	Negative regulation of molecular function	7	1163	0.75	0.0095	MDM2, IGF1R, APP, PTPN1, SRC, CRHR1, LYN
GO:0045472	Response to ether	2	15	2.09	0.0095	CDK4, MDM2
GO:0008202	Steroid metabolic process	4	256	1.16	0.0097	APP, CYP3A4, CYP17A1, CYP19A1
GO:0043086	Negative regulation of catalytic activity	6	807	0.84	0.0101	MDM2, IGF1R, APP, PTPN1, SRC, LYN
GO:2000026	Regulation of multicellular organismal development	9	2096	0.6	0.0105	MDM2, PDGFRB, STAT3, APP, RET, SRC, AR, FGFR2, LYN
GO:1902532	Negative regulation of intracellular signal transduction	5	508	0.96	0.0107	MDM2, IGF1R, PTPN1, SRC, LYN
GO:2001243	Negative regulation of intrinsic apoptotic signaling pathway	3	99	1.45	0.0107	MDM2, PTPN1, SRC
GO:0050793	Regulation of developmental process	10	2648	0.55	0.0108	CDK4, MDM2, PDGFRB, STAT3, APP, RET, SRC, AR, FGFR2, LYN
GO:0032103	Positive regulation of response to external stimulus	5	511	0.96	0.0109	PDGFRB, STAT3, APP, SRC, LYN
GO:0048468	Cell development	8	1629	0.66	0.0109	PDGFRB, APP, FASN, RET, SRC, AR, FGFR2, LYN
GO:0048585	Negative regulation of response to stimulus	8	1636	0.66	0.0111	MDM2, IGF1R, APP, PTPN1, SRC, AR, CYP19A1, LYN
GO:0051130	Positive regulation of cellular component organization	7	1209	0.73	0.0114	PDGFRB, IGF1R, APP, RET, SRC, AR, LYN
GO:0043170	Macromolecule metabolic process	15	6137	0.36	0.0116	NR3C1, CDK4, MDM2, PDGFRB, STAT3, IGF1R, APP, RET, MDM4, PTPN1, SRC, AR, PRCP, FGFR2, LYN
GO:0010817	Regulation of hormone levels	5	524	0.95	0.0121	CYP3A4, CYP17A1, CYP19A1, CRHR1, LYN
GO:0060571	Morphogenesis of an epithelial fold	2	18	2.02	0.0124	AR, FGFR2
GO:2000134	Negative regulation of g1/s transition of mitotic cell cycle	3	107	1.42	0.0127	CDK4, MDM2, MDM4
GO:0042493	Response to drug	4	281	1.12	0.0128	CDK4, CYP3A4, RET, LYN
GO:0042592	Homeostatic process	8	1676	0.65	0.0128	PDGFRB, STAT3, IGF1R, APP, GRM1, SRC, PRCP, LYN
GO:0010035	Response to inorganic substance	5	538	0.94	0.0133	CDK4, MDM2, PDGFRB, APP, SRC
GO:0002573	Myeloid leukocyte differentiation	3	113	1.39	0.0145	APP, FASN, SRC
GO:0009968	Negative regulation of signal transduction	7	1271	0.71	0.0148	MDM2, IGF1R, APP, PTPN1, SRC, AR, LYN
GO:0051348	Negative regulation of transferase activity	4	294	1.1	0.0148	IGF1R, PTPN1, SRC, LYN
GO:0060065	Uterus development	2	21	1.95	0.0157	SRC, CYP19A1
GO:0007423	Sensory organ development	5	563	0.92	0.016	CDK4, PDGFRB, STAT3, RET, FGFR2
GO:0000904	Cell morphogenesis involved in differentiation	5	566	0.92	0.0163	APP, RET, SRC, AR, FGFR2
GO:1903827	Regulation of cellular protein localization	5	568	0.91	0.0165	MDM2, APP, PTPN1, SRC, AR
GO:0036120	Cellular response to platelet-derived growth factor stimulus	2	22	1.93	0.0168	PDGFRB, SRC
GO:0055093	Response to hyperoxia	2	22	1.93	0.0168	CDK4, PDGFRB
GO:0060444	Branching involved in mammary gland duct morphogenesis	2	22	1.93	0.0168	SRC, AR
GO:0060562	Epithelial tube morphogenesis	4	307	1.08	0.0168	RET, SRC, AR, FGFR2
GO:0060740	Prostate gland epithelium morphogenesis	2	22	1.93	0.0168	AR, FGFR2
GO:0051049	Regulation of transport	8	1776	0.62	0.0178	MDM2, PDGFRB, APP, PTPN1, SRC, CYP19A1, CRHR1, LYN
GO:0002688	Regulation of leukocyte chemotaxis	3	124	1.35	0.0179	APP, CYP19A1, LYN
GO:0003283	Atrial septum development	2	23	1.91	0.0179	MDM2, MDM4
GO:0010288	Response to lead ion	2	23	1.91	0.0179	CDK4, APP
GO:0032496	Response to lipopolysaccharide	4	313	1.08	0.0179	CDK4, SRC, FGFR2, LYN
GO:0060255	Regulation of macromolecule metabolic process	15	6407	0.34	0.0179	NR3C1, CDK4, MDM2, PDGFRB, STAT3, IGF1R, APP, RET, GRM1, MDM4, PTPN1, SRC, AR, FGFR2, LYN
GO:0003181	Atrioventricular valve morphogenesis	2	24	1.89	0.0189	MDM2, MDM4
GO:0032880	Regulation of protein localization	6	934	0.78	0.0189	MDM2, APP, PTPN1, SRC, AR, LYN
GO:0044057	Regulation of system process	5	592	0.9	0.0189	MDM2, APP, GRM1, SRC, CRHR1
GO:0003006	Developmental process involved in reproduction	6	945	0.77	0.0197	PDGFRB, CYP17A1, SRC, AR, CYP19A1, FGFR2
GO:0006694	Steroid biosynthetic process	3	130	1.33	0.0197	CYP3A4, CYP17A1, CYP19A1
GO:0010628	Positive regulation of gene expression	9	2337	0.55	0.02	NR3C1, CDK4, MDM2, STAT3, APP, RET, SRC, AR, FGFR2
GO:0048754	Branching morphogenesis of an epithelial tube	3	131	1.33	0.02	SRC, AR, FGFR2
GO:0048545	Response to steroid hormone	4	328	1.06	0.0202	NR3C1, MDM2, SRC, AR
GO:0046425	Regulation of receptor signaling pathway via jak-stat	3	133	1.32	0.0207	STAT3, RET, LYN
GO:0009889	Regulation of biosynthetic process	12	4210	0.42	0.0209	NR3C1, CDK4, MDM2, PDGFRB, STAT3, APP, FASN, RET, MDM4, SRC, AR, FGFR2
GO:0032989	Cellular component morphogenesis	5	614	0.88	0.0213	PDGFRB, APP, RET, SRC, FGFR2
GO:0016125	Sterol metabolic process	3	136	1.31	0.0217	APP, CYP3A4, CYP19A1
GO:0051223	Regulation of protein transport	5	617	0.88	0.0217	MDM2, APP, PTPN1, SRC, LYN
GO:0010971	Positive regulation of g2/m transition of mitotic cell cycle	2	27	1.84	0.022	CDK4, APP
GO:0006706	Steroid catabolic process	2	28	1.82	0.0235	CYP3A4, CYP19A1
GO:0050867	Positive regulation of cell activation	4	346	1.03	0.0235	PDGFRB, APP, SRC, LYN
GO:0051128	Regulation of cellular component organization	9	2402	0.54	0.0235	MDM2, PDGFRB, IGF1R, APP, RET, PTPN1, SRC, AR, LYN
GO:0090025	Regulation of monocyte chemotaxis	2	28	1.82	0.0235	APP, LYN
GO:0009617	Response to bacterium	5	634	0.87	0.0238	CDK4, APP, SRC, FGFR2, LYN
GO:0032355	Response to estradiol	3	142	1.29	0.0238	PDGFRB, STAT3, CYP19A1
GO:0045597	Positive regulation of cell differentiation	6	993	0.75	0.024	MDM2, STAT3, APP, RET, AR, LYN
GO:0031644	Regulation of nervous system process	3	144	1.29	0.0246	APP, GRM1, SRC
GO:0048871	Multicellular organismal homeostasis	4	352	1.02	0.0246	PDGFRB, STAT3, SRC, PRCP
GO:0062013	Positive regulation of small molecule metabolic process	3	144	1.29	0.0246	STAT3, APP, SRC
GO:0071353	Cellular response to interleukin-4	2	29	1.81	0.0246	CDK4, FASN
GO:0071560	Cellular response to transforming growth factor beta stimulus	3	149	1.27	0.0265	NR3C1, SRC, FGFR2
GO:0030182	Neuron differentiation	6	1019	0.74	0.0268	STAT3, APP, RET, SRC, FGFR2, LYN
GO:0045935	Positive regulation of nucleobase-containing compound metabolic process	8	1927	0.59	0.0268	NR3C1, PDGFRB, STAT3, APP, RET, SRC, AR, FGFR2
GO:0001654	Eye development	4	365	1.01	0.0275	CDK4, PDGFRB, STAT3, RET
GO:0060341	Regulation of cellular localization	6	1027	0.74	0.0276	MDM2, APP, PTPN1, SRC, AR, LYN
GO:0000165	MAPK cascade	4	370	1	0.0286	PDGFRB, RET, PTPN1, FGFR2
GO:0009894	Regulation of catabolic process	6	1038	0.73	0.0289	CDK4, MDM2, STAT3, APP, MDM4, PTPN1
GO:0031347	Regulation of defense response	5	674	0.84	0.0295	STAT3, PTPN1, SRC, CYP19A1, LYN
GO:0008210	Estrogen metabolic process	2	33	1.75	0.0297	CYP3A4, CYP19A1
GO:0007346	Regulation of mitotic cell cycle	5	676	0.84	0.0298	CDK4, MDM2, PDGFRB, APP, MDM4
GO:0051092	Positive regulation of nf-kappab transcription factor activity	3	158	1.25	0.03	STAT3, APP, AR
GO:0031175	Neuron projection development	5	680	0.84	0.0303	APP, RET, SRC, FGFR2, LYN
GO:0003203	Endocardial cushion morphogenesis	2	34	1.74	0.0309	MDM2, MDM4
GO:0034405	Response to fluid shear stress	2	34	1.74	0.0309	PDGFRB, SRC
GO:0120035	Regulation of plasma membrane bounded cell projection organization	5	687	0.83	0.0313	MDM2, APP, RET, SRC, LYN
GO:2001236	Regulation of extrinsic apoptotic signaling pathway	3	161	1.24	0.0313	RET, SRC, AR
GO:0007409	Axonogenesis	4	384	0.99	0.0315	APP, RET, SRC, FGFR2
GO:0006367	Transcription initiation from rna polymerase ii promoter	3	162	1.24	0.0316	NR3C1, CDK4, AR
GO:0097009	Energy homeostasis	2	35	1.73	0.0322	STAT3, PRCP
GO:0050794	Regulation of cellular process	19	10932	0.21	0.0329	NR3C1, CDK4, MDM2, PDGFRB, STAT3, IGF1R, APP, FASN, RET, GRM1, MDM4, PTPN1, SRC, AR, PRCP, CYP19A1, CRHR1, FGFR2, LYN
GO:0070304	Positive regulation of stress-activated protein kinase signaling cascade	3	166	1.23	0.0334	APP, PTPN1, LYN
GO:0006979	Response to oxidative stress	4	393	0.98	0.0335	MDM2, PDGFRB, APP, SRC
GO:0048645	Animal organ formation	2	36	1.71	0.0335	AR, FGFR2
GO:0043409	Negative regulation of mapk cascade	3	168	1.22	0.034	IGF1R, PTPN1, LYN
GO:0042551	Neuron maturation	2	38	1.69	0.0363	APP, RET
GO:0006366	Transcription by rna polymerase ii	4	406	0.96	0.037	NR3C1, CDK4, STAT3, AR
GO:0048699	Generation of neurons	7	1551	0.62	0.037	MDM2, STAT3, APP, RET, SRC, FGFR2, LYN
GO:0033574	Response to testosterone	2	39	1.68	0.0377	CDK4, AR
GO:0106027	Neuron projection organization	2	39	1.68	0.0377	IGF1R, APP
GO:0120178	Steroid hormone biosynthetic process	2	39	1.68	0.0377	CYP17A1, CYP19A1
GO:1904646	Cellular response to amyloid-beta	2	39	1.68	0.0377	IGF1R, APP
GO:1905898	Positive regulation of response to endoplasmic reticulum stress	2	39	1.68	0.0377	APP, PTPN1
GO:2000112	Regulation of cellular macromolecule biosynthetic process	11	3878	0.42	0.0383	NR3C1, CDK4, MDM2, PDGFRB, STAT3, APP, RET, MDM4, SRC, AR, FGFR2
GO:0010001	Glial cell differentiation	3	178	1.2	0.0386	STAT3, APP, LYN
GO:0002067	Glandular epithelial cell differentiation	2	40	1.67	0.0388	FASN, FGFR2
GO:1902895	Positive regulation of pri-mirna transcription by rna polymerase ii	2	40	1.67	0.0388	NR3C1, STAT3
GO:0048878	Chemical homeostasis	6	1124	0.7	0.0391	STAT3, IGF1R, APP, GRM1, SRC, PRCP
GO:1901990	Regulation of mitotic cell cycle phase transition	4	416	0.95	0.0391	CDK4, MDM2, APP, MDM4
GO:0080135	Regulation of cellular response to stress	5	739	0.8	0.0399	MDM2, IGF1R, APP, PTPN1, LYN
GO:0033146	Regulation of intracellular estrogen receptor signaling pathway	2	41	1.66	0.04	SRC, AR
GO:0045893	Positive regulation of transcription, dna-templated	7	1587	0.61	0.0405	NR3C1, STAT3, APP, RET, SRC, AR, FGFR2
GO:0046328	Regulation of jnk cascade	3	183	1.18	0.0408	IGF1R, APP, PTPN1
GO:0051602	Response to electrical stimulus	2	42	1.65	0.0415	GRM1, SRC
GO:0071222	Cellular response to lipopolysaccharide	3	185	1.18	0.0419	CDK4, SRC, LYN
GO:0007267	Cell-cell signaling	6	1145	0.69	0.0421	STAT3, GRM1, AR, CRHR1, FGFR2, LYN
GO:0042593	Glucose homeostasis	3	188	1.17	0.0436	STAT3, IGF1R, PRCP
GO:0071456	Cellular response to hypoxia	3	189	1.17	0.0441	MDM2, MDM4, SRC
GO:0050679	Positive regulation of epithelial cell proliferation	3	192	1.16	0.0455	STAT3, AR, FGFR2
GO:0007215	Glutamate receptor signaling pathway	2	45	1.62	0.0461	APP, GRM1
GO:0016043	Cellular component organization	13	5447	0.35	0.0461	NR3C1, CDK4, MDM2, PDGFRB, STAT3, IGF1R, APP, RET, MDM4, PTPN1, SRC, FGFR2, LYN
GO:0050804	Modulation of chemical synaptic transmission	4	446	0.92	0.0478	STAT3, APP, GRM1, SRC
GO:0046890	Regulation of lipid biosynthetic process	3	197	1.15	0.0481	CDK4, APP, FASN
GO:1901576	Organic substance biosynthetic process	9	2734	0.49	0.0481	NR3C1, CDK4, PDGFRB, STAT3, FASN, CYP3A4, CYP17A1, AR, CYP19A1
GO:0042326	Negative regulation of phosphorylation	4	449	0.92	0.0485	STAT3, IGF1R, PTPN1, LYN
GO:0062012	Regulation of small molecule metabolic process	4	449	0.92	0.0485	STAT3, APP, FASN, SRC
GO:0006629	Lipid metabolic process	6	1190	0.67	0.0487	PDGFRB, APP, FASN, CYP3A4, CYP17A1, CYP19A1
GO:1900544	Positive regulation of purine nucleotide metabolic process	2	47	1.6	0.0487	STAT3, APP
GO:1903580	Positive regulation of atp metabolic process	2	47	1.6	0.0487	STAT3, APP
GO:0033628	Regulation of cell adhesion mediated by integrin	2	48	1.59	0.0499	RET, LYN
GO:0048806	Genitalia development	2	48	1.59	0.0499	AR, CYP19A1

## Sheet: Sheet 5; COMPARTMENTS
Term ID	Term description	Observed gene count	Background gene count	Strength	False discovery rate	Matching proteins in network
GOCC:0031226	Intrinsic component of plasma membrane	9	841	1	0.00027	PDGFRB, STAT3, IGF1R, APP, RET, GRM1, CRHR1, FGFR2, LYN
GOCC:0005887	Integral component of plasma membrane	8	782	0.98	0.0012	STAT3, IGF1R, APP, RET, GRM1, CRHR1, FGFR2, LYN
GOCC:0012505	Endomembrane system	13	3080	0.59	0.0012	CDK4, APP, FASN, CYP3A4, RET, CYP17A1, PTPN1, SRC, PRCP, CYP19A1, CRHR1, FGFR2, LYN
GOCC:0016020	Membrane	17	5657	0.45	0.0012	CDK4, MDM2, PDGFRB, STAT3, IGF1R, APP, FASN, CYP3A4, RET, GRM1, PTPN1, SRC, PRCP, CYP19A1, CRHR1, FGFR2, LYN
GOCC:0043227	Membrane-bounded organelle	20	8685	0.33	0.0012	NR3C1, CDK4, MDM2, PDGFRB, STAT3, IGF1R, APP, FASN, CYP3A4, RET, MDM4, CYP17A1, PTPN1, SRC, AR, PRCP, CYP19A1, CRHR1, FGFR2, LYN
GOCC:0043229	Intracellular organelle	20	9242	0.3	0.0017	NR3C1, CDK4, MDM2, PDGFRB, STAT3, IGF1R, APP, FASN, CYP3A4, RET, MDM4, CYP17A1, PTPN1, SRC, AR, PRCP, CYP19A1, CRHR1, FGFR2, LYN
GOCC:0043235	Receptor complex	6	420	1.12	0.0017	STAT3, IGF1R, APP, RET, GRM1, LYN
GOCC:0043226	Organelle	20	9848	0.28	0.0037	NR3C1, CDK4, MDM2, PDGFRB, STAT3, IGF1R, APP, FASN, CYP3A4, RET, MDM4, CYP17A1, PTPN1, SRC, AR, PRCP, CYP19A1, CRHR1, FGFR2, LYN
GOCC:0043231	Intracellular membrane-bounded organelle	18	7476	0.35	0.0037	NR3C1, CDK4, MDM2, PDGFRB, STAT3, IGF1R, APP, FASN, CYP3A4, MDM4, CYP17A1, PTPN1, SRC, AR, PRCP, CYP19A1, FGFR2, LYN
GOCC:0031224	Intrinsic component of membrane	9	1552	0.73	0.0043	PDGFRB, STAT3, IGF1R, APP, RET, GRM1, CRHR1, FGFR2, LYN
GOCC:0005737	Cytoplasm	18	7871	0.33	0.0062	NR3C1, CDK4, MDM2, PDGFRB, STAT3, APP, FASN, CYP3A4, RET, CYP17A1, PTPN1, SRC, AR, PRCP, CYP19A1, CRHR1, FGFR2, LYN
GOCC:0098797	Plasma membrane protein complex	6	675	0.92	0.014	STAT3, IGF1R, APP, RET, GRM1, LYN
GOCC:0016021	Integral component of membrane	8	1456	0.71	0.0173	STAT3, IGF1R, APP, RET, GRM1, CRHR1, FGFR2, LYN
GOCC:0005622	Intracellular	20	11202	0.22	0.0265	NR3C1, CDK4, MDM2, PDGFRB, STAT3, IGF1R, APP, FASN, CYP3A4, RET, MDM4, CYP17A1, PTPN1, SRC, AR, PRCP, CYP19A1, CRHR1, FGFR2, LYN
GOCC:0031982	Vesicle	9	2051	0.61	0.0265	MDM2, APP, FASN, RET, PTPN1, SRC, PRCP, CRHR1, LYN
GOCC:0098802	Plasma membrane signaling receptor complex	4	247	1.18	0.0265	STAT3, IGF1R, GRM1, LYN

## Sheet: Sheet 6; InterPro
Term ID	Term description	Observed gene count	Background gene count	Strength	False discovery rate	Matching proteins in network
IPR020635	Tyrosine-protein kinase, catalytic domain	6	79	1.85	8.42e-06	PDGFRB,IGF1R,RET,SRC,FGFR2,LYN
IPR008266	Tyrosine-protein kinase, active site	6	95	1.77	1.21e-05	PDGFRB,IGF1R,RET,SRC,FGFR2,LYN
IPR001245	Serine-threonine/tyrosine-protein kinase, catalytic domain	6	132	1.63	5.33e-05	PDGFRB,IGF1R,RET,SRC,FGFR2,LYN
IPR017441	Protein kinase, ATP binding site	7	380	1.23	0.00075	CDK4,PDGFRB,IGF1R,RET,SRC,FGFR2,LYN
IPR000719	Protein kinase domain	7	483	1.13	0.003	CDK4,PDGFRB,IGF1R,RET,SRC,FGFR2,LYN
IPR011009	Protein kinase-like domain superfamily	7	528	1.09	0.0044	CDK4,PDGFRB,IGF1R,RET,SRC,FGFR2,LYN
IPR016495	p53 negative regulator Mdm2/Mdm4	2	2	2.97	0.0275	MDM2,MDM4

## Sheet: Sheet 7; Pfam
Term ID	Term description	Observed gene count	Background gene count	Strength	False discovery rate	Matching proteins in network
PF00069	Protein kinase domain	7	486	1.13	0.0068	CDK4,PDGFRB,IGF1R,RET,SRC,FGFR2,LYN
PF07714	Protein tyrosine kinase	7	481	1.13	0.0068	CDK4,PDGFRB,IGF1R,RET,SRC,FGFR2,LYN

## Sheet: Sheet 8; TISSUES
Term ID	Term description	Observed gene count	Background gene count	Strength	False discovery rate	Matching proteins in network
BTO:0000426	Erythroleukemia cell	5	225	1.32	0.0088	MDM2,STAT3,PTPN1,SRC,LYN
BTO:0000583	Bone marrow cancer cell	6	395	1.15	0.0088	NR3C1,MDM2,STAT3,PTPN1,SRC,LYN
BTO:0002290	Primary cell line	2	3	2.79	0.0108	AR,CYP19A1
BTO:0000284	Organism form	10	2239	0.62	0.0305	NR3C1,CDK4,STAT3,IGF1R,APP,FASN,RET,PTPN1,CYP19A1,FGFR2
BTO:0001271	Leukemia cell	7	949	0.84	0.0305	NR3C1,MDM2,STAT3,FASN,PTPN1,SRC,LYN
BTO:0000452	Fibroblast	4	213	1.24	0.0354	NR3C1,APP,RET,AR
BTO:0000759	Liver	9	1882	0.65	0.0354	NR3C1,STAT3,APP,FASN,CYP3A4,SRC,AR,PRCP,FGFR2
BTO:0001489	Whole body	21	12619	0.19	0.0374	NR3C1,CDK4,MDM2,PDGFRB,STAT3,IGF1R,APP,FASN,CYP3A4,RET,GRM1,MDM4,CYP17A1,PTPN1,SRC,AR,PRCP,CYP19A1,CRHR1,FGFR2,LYN
BTO:0000389	Mature ovarian follicle	2	14	2.12	0.0387	CYP17A1,CYP19A1
BTO:0000081	Reproductive system	15	6107	0.36	0.042	NR3C1,CDK4,MDM2,STAT3,IGF1R,APP,FASN,RET,MDM4,CYP17A1,PTPN1,AR,PRCP,CYP19A1,FGFR2
BTO:0000174	Embryonic structure	9	2132	0.59	0.042	NR3C1,CDK4,STAT3,IGF1R,FASN,RET,PTPN1,CYP19A1,FGFR2
BTO:0001488	Endocrine gland	15	6036	0.36	0.042	NR3C1,MDM2,STAT3,APP,FASN,CYP3A4,RET,MDM4,CYP17A1,SRC,AR,PRCP,CYP19A1,CRHR1,FGFR2
BTO:0000421	Connective tissue	6	871	0.81	0.0477	NR3C1,APP,FASN,RET,CYP17A1,AR
