# Supplementary material for: Systems and in vitro pharmacology profiling of diosgenin against breast cancer
Source: Front Pharmacol. 2023 Jan 4;13:1052849. doi: 10.3389/fphar.2022.1052849 (PMC9846155; doi:10.3389/fphar.2022.1052849)
Supplement: Supplementary file 1 [file DataSheet1.ZIP › Supplementary data/Supplimentary Documents/Supplimentary File 2_Cluster analysis.xlsx]

## Sheet: Sheet 1; Cluster 1 (Red)
	Molecular function	Term ID	Term description	Observed gene count	Background gene count	Strength	False discovery rate	Matching proteins in network
		GO:0008395	Steroid hydroxylase activity	3	36	2.37	0.0013	CYP3A4, CYP17A1, CYP19A1
		GO:0019825	Oxygen binding	3	36	2.37	0.0013	CYP3A4, CYP17A1, CYP19A1
		GO:0005496	Steroid binding	3	104	1.91	0.0082	NR3C1, CYP3A4, AR
		GO:0020037	Heme binding	3	134	1.8	0.0102	CYP3A4, CYP17A1, CYP19A1
		GO:0046914	Transition metal ion binding	5	1076	1.11	0.0102	NR3C1, CYP3A4, CYP17A1, AR, CYP19A1
		GO:0005506	Iron ion binding	3	147	1.76	0.0106	CYP3A4, CYP17A1, CYP19A1
		GO:0016705	Oxidoreductase activity, acting on paired donors, with incorporation or reduction of molecular oxygen	3	159	1.72	0.011	CYP3A4, CYP17A1, CYP19A1
		GO:0070330	Aromatase activity	2	24	2.37	0.0185	CYP3A4, CYP19A1
		GO:0016491	Oxidoreductase activity	4	726	1.19	0.0292	FASN, CYP3A4, CYP17A1, CYP19A1
	KEGG Pathways	Term ID	Term description	Observed gene count	Background gene count	Strength	False discovery rate	Matching proteins in network
		hsa00140	Steroid hormone biosynthesis	3	59	2.15	0.00048	CYP3A4, CYP17A1, CYP19A1
		hsa04913	Ovarian steroidogenesis	2	50	2.05	0.0327	CYP17A1, CYP19A1
	Biological processes	Term ID	Term description	Observed gene count	Background gene count	Strength	False discovery rate	Matching proteins in network
		GO:0008209	Androgen metabolic process	3	27	2.49	0.002	CYP3A4, CYP17A1, CYP19A1
		GO:1901362	Organic cyclic compound biosynthetic process	6	1211	1.14	0.0033	NR3C1, FASN, CYP3A4, CYP17A1, AR, CYP19A1

## Sheet: Sheet 2; Cluster 2 (Green)
		Cellular components	Term ID	Term description	Observed gene count	Background gene count	Strength	False discovery rate	Matching proteins in network
			GO:0043235	Receptor complex	7	381	1.48	2.03e-06	PDGFRB, IGF1R, APP, RET, GRM1, FGFR2, LYN
			GO:0005887	Integral component of plasma membrane	8	1623	0.91	0.001	PDGFRB, IGF1R, APP, RET, GRM1, CRHR1, FGFR2, LYN
			GO:0030054	Cell junction	8	2075	0.8	0.0033	CDK4, PDGFRB, STAT3, APP, GRM1, SRC, FGFR2, LYN
			GO:0030061	Mitochondrial crista	2	8	2.61	0.0076	PTPN1, LYN
			GO:0098794	Postsynapse	5	643	1.1	0.0105	STAT3, APP, GRM1, SRC, LYN
			GO:0005886	Plasma membrane	10	5314	0.49	0.0121	PDGFRB, STAT3, IGF1R, APP, RET, GRM1, SRC, CRHR1, FGFR2, LYN
			GO:0014069	Postsynaptic density	4	344	1.28	0.0121	STAT3, GRM1, SRC, LYN
			GO:0016020	Membrane	12	9072	0.33	0.0121	CDK4, PDGFRB, STAT3, IGF1R, APP, RET, GRM1, PTPN1, SRC, CRHR1, FGFR2, LYN
			GO:0031967	Organelle envelope	6	1213	0.91	0.0121	CDK4, STAT3, APP, PTPN1, SRC, LYN
			GO:0032991	Protein-containing complex	10	5073	0.51	0.0121	CDK4, PDGFRB, STAT3, IGF1R, APP, RET, GRM1, PTPN1, FGFR2, LYN
			GO:0043005	Neuron projection	6	1366	0.86	0.0121	IGF1R, APP, RET, GRM1, SRC, CRHR1
			GO:0045121	Membrane raft	4	324	1.3	0.0121	APP, RET, SRC, LYN
			GO:0045202	Synapse	6	1351	0.86	0.0121	STAT3, APP, GRM1, SRC, FGFR2, LYN
			GO:0098978	Glutamatergic synapse	4	361	1.26	0.0121	STAT3, GRM1, SRC, LYN
			GO:0099091	Postsynaptic specialization, intracellular component	2	21	2.19	0.0121	SRC, LYN
			GO:0120025	Plasma membrane bounded cell projection	7	2193	0.72	0.0121	PDGFRB, IGF1R, APP, RET, GRM1, SRC, CRHR1
			GO:0098802	Plasma membrane signaling receptor complex	3	169	1.46	0.0136	IGF1R, GRM1, LYN
			GO:0005743	Mitochondrial inner membrane	4	480	1.13	0.0142	STAT3, PTPN1, SRC, LYN
			GO:0005768	Endosome	5	959	0.93	0.0149	APP, RET, PTPN1, SRC, CRHR1
			GO:0098562	Cytoplasmic side of membrane	3	183	1.43	0.0149	PTPN1, SRC, LYN
			GO:0031410	Cytoplasmic vesicle	7	2386	0.68	0.015	PDGFRB, APP, RET, PTPN1, SRC, CRHR1, FGFR2
			GO:0012505	Endomembrane system	9	4542	0.51	0.0165	CDK4, PDGFRB, APP, RET, PTPN1, SRC, CRHR1, FGFR2, LYN
			GO:0098797	Plasma membrane protein complex	4	547	1.08	0.0185	IGF1R, RET, GRM1, LYN
			GO:0031982	Vesicle	8	3879	0.53	0.0385	PDGFRB, APP, RET, PTPN1, SRC, CRHR1, FGFR2, LYN
			GO:0048471	Perinuclear region of cytoplasm	4	727	0.95	0.0499	CDK4, APP, SRC, LYN
		Molecular function	Term ID	Term description	Observed gene count	Background gene count	Strength	False discovery rate	Matching proteins in network
			GO:0004713	Protein tyrosine kinase activity	6	137	1.85	6.36e-07	PDGFRB, IGF1R, RET, SRC, FGFR2, LYN
			GO:0005158	Insulin receptor binding	4	24	2.43	4.29e-06	IGF1R, APP, PTPN1, SRC
			GO:0046875	Ephrin receptor binding	4	28	2.37	5.02e-06	APP, PTPN1, SRC, LYN
			GO:0004672	Protein kinase activity	7	568	1.3	1.65e-05	CDK4, PDGFRB, IGF1R, RET, SRC, FGFR2, LYN
			GO:0004714	Transmembrane receptor protein tyrosine kinase activity	4	63	2.02	5.29e-05	PDGFRB, IGF1R, RET, FGFR2
			GO:0070851	Growth factor receptor binding	4	138	1.67	0.00066	PDGFRB, APP, SRC, LYN
			GO:0017046	Peptide hormone binding	3	53	1.97	0.0023	IGF1R, APP, CRHR1
			GO:0140096	Catalytic activity, acting on a protein	8	2116	0.79	0.0027	CDK4, PDGFRB, IGF1R, RET, PTPN1, SRC, FGFR2, LYN
			GO:0005524	ATP binding	7	1464	0.89	0.003	CDK4, PDGFRB, IGF1R, RET, SRC, FGFR2, LYN
			GO:0097367	Carbohydrate derivative binding	8	2226	0.77	0.0034	CDK4, PDGFRB, IGF1R, APP, RET, SRC, FGFR2, LYN
			GO:0005102	Signaling receptor binding	7	1581	0.86	0.0039	PDGFRB, STAT3, IGF1R, APP, PTPN1, SRC, LYN
			GO:0004888	Transmembrane signaling receptor activity	6	1240	0.9	0.0097	PDGFRB, IGF1R, RET, GRM1, CRHR1, FGFR2
			GO:0005161	Platelet-derived growth factor receptor binding	2	15	2.34	0.0097	PDGFRB, LYN
			GO:0044877	Protein-containing complex binding	6	1216	0.91	0.0097	CDK4, IGF1R, APP, PTPN1, SRC, LYN
			GO:0043168	Anion binding	8	2805	0.67	0.0104	CDK4, PDGFRB, IGF1R, APP, RET, SRC, FGFR2, LYN
			GO:0019838	Growth factor binding	3	136	1.56	0.0142	PDGFRB, IGF1R, FGFR2
			GO:0005178	Integrin binding	3	147	1.52	0.0161	APP, SRC, LYN
			GO:0043548	Phosphatidylinositol 3-kinase binding	2	30	2.04	0.026	PDGFRB, IGF1R
			GO:1901363	Heterocyclic compound binding	10	5831	0.45	0.0291	CDK4, PDGFRB, STAT3, IGF1R, APP, RET, PTPN1, SRC, FGFR2, LYN
			GO:0097159	Organic cyclic compound binding	10	5916	0.44	0.0324	CDK4, PDGFRB, STAT3, IGF1R, APP, RET, PTPN1, SRC, FGFR2, LYN
			GO:0050839	Cell adhesion molecule binding	4	538	1.08	0.034	APP, PTPN1, SRC, LYN
		KEGG Pathways	Term ID	Term description	Observed gene count	Background gene count	Strength	False discovery rate	Matching proteins in network
			hsa01521	EGFR tyrosine kinase inhibitor resistance	5	78	2.02	4.26e-07	PDGFRB, STAT3, IGF1R, SRC, FGFR2
			hsa04730	Long-term depression	4	59	2.04	1.07e-05	IGF1R, GRM1, CRHR1, LYN
			hsa05200	Pathways in cancer	6	517	1.28	4.31e-05	CDK4, PDGFRB, STAT3, IGF1R, RET, FGFR2
			hsa04015	Rap1 signaling pathway	4	202	1.51	0.00042	PDGFRB, IGF1R, SRC, FGFR2
			hsa05167	Kaposi sarcoma-associated herpesvirus infection	4	187	1.54	0.00042	CDK4, STAT3, SRC, LYN
			hsa05203	Viral carcinogenesis	4	182	1.55	0.00042	CDK4, STAT3, SRC, LYN
			hsa04520	Adherens junction	3	67	1.86	0.00061	IGF1R, PTPN1, SRC
			hsa05214	Glioma	3	72	1.83	0.00061	CDK4, PDGFRB, IGF1R
			hsa05218	Melanoma	3	72	1.83	0.00061	CDK4, PDGFRB, IGF1R
			hsa05230	Central carbon metabolism in cancer	3	69	1.85	0.00061	PDGFRB, RET, FGFR2
			hsa04540	Gap junction	3	87	1.75	0.00083	PDGFRB, GRM1, SRC
			hsa01522	Endocrine resistance	3	95	1.71	0.00098	CDK4, IGF1R, SRC
			hsa05215	Prostate cancer	3	96	1.71	0.00098	PDGFRB, IGF1R, FGFR2
			hsa04151	PI3K-Akt signaling pathway	4	350	1.27	0.0015	CDK4, PDGFRB, IGF1R, FGFR2
			hsa04068	FoxO signaling pathway	3	127	1.59	0.0018	STAT3, IGF1R, GRM1
			hsa04550	Signaling pathways regulating pluripotency of stem cells	3	140	1.54	0.0023	STAT3, IGF1R, FGFR2
			hsa04062	Chemokine signaling pathway	3	186	1.42	0.0049	STAT3, SRC, LYN
			hsa04510	Focal adhesion	3	198	1.39	0.0051	PDGFRB, IGF1R, SRC
			hsa05169	Epstein-Barr virus infection	3	193	1.4	0.0051	CDK4, STAT3, LYN
			hsa05205	Proteoglycans in cancer	3	196	1.4	0.0051	STAT3, IGF1R, SRC
			hsa04810	Regulation of actin cytoskeleton	3	209	1.37	0.0055	PDGFRB, SRC, FGFR2
			hsa05163	Human cytomegalovirus infection	3	218	1.35	0.006	CDK4, STAT3, SRC
			hsa04014	Ras signaling pathway	3	226	1.34	0.0061	PDGFRB, IGF1R, FGFR2
			hsa05219	Bladder cancer	2	41	1.9	0.0061	CDK4, SRC
			hsa04144	Endocytosis	3	241	1.31	0.007	IGF1R, SRC, FGFR2
			hsa04010	MAPK signaling pathway	3	288	1.23	0.0113	PDGFRB, IGF1R, FGFR2
			hsa04917	Prolactin signaling pathway	2	69	1.67	0.0133	STAT3, SRC
			hsa05120	Epithelial cell signaling in Helicobacter pylori infection	2	67	1.69	0.0133	SRC, LYN
			hsa05223	Non-small cell lung cancer	2	68	1.68	0.0133	CDK4, STAT3
			hsa05212	Pancreatic cancer	2	73	1.65	0.0141	CDK4, STAT3
			hsa04933	AGE-RAGE signaling pathway in diabetic complications	2	98	1.52	0.0241	CDK4, STAT3
			hsa04066	HIF-1 signaling pathway	2	106	1.49	0.0272	STAT3, IGF1R
			hsa04931	Insulin resistance	2	107	1.48	0.0272	STAT3, PTPN1
			hsa04611	Platelet activation	2	122	1.43	0.0336	SRC, LYN
			hsa04915	Estrogen signaling pathway	2	133	1.39	0.0386	GRM1, SRC
			hsa05162	Measles	2	138	1.37	0.0403	CDK4, STAT3
			hsa04072	Phospholipase D signaling pathway	2	147	1.35	0.0432	PDGFRB, GRM1
			hsa05224	Breast cancer	2	145	1.35	0.0432	CDK4, IGF1R
			hsa04934	Cushing syndrome	2	153	1.33	0.0454	CDK4, CRHR1
			hsa04530	Tight junction	2	156	1.32	0.046	CDK4, SRC
			hsa04630	JAK-STAT signaling pathway	2	160	1.31	0.046	PDGFRB, STAT3
			hsa05160	Hepatitis C	2	156	1.32	0.046	CDK4, STAT3
			hsa05161	Hepatitis B	2	159	1.31	0.046	STAT3, SRC
			hsa05206	MicroRNAs in cancer	2	160	1.31	0.046	PDGFRB, STAT3
			hsa05225	Hepatocellular carcinoma	2	160	1.31	0.046	CDK4, IGF1R
		Biological processess	Term ID	Term description	Observed gene count	Background gene count	Strength	False discovery rate	Matching proteins in network (labels)
			GO:1901701	Cellular response to oxygen-containing compound	11	1055	1.23	2.37e-09	CDK4, PDGFRB, STAT3, IGF1R, APP, RET, PTPN1, SRC, CRHR1, FGFR2, LYN
			GO:0071900	Regulation of protein serine/threonine kinase activity	9	521	1.45	1.31e-08	CDK4, PDGFRB, IGF1R, APP, RET, GRM1, PTPN1, SRC, LYN
			GO:0001932	Regulation of protein phosphorylation	11	1459	1.09	1.93e-08	CDK4, PDGFRB, STAT3, IGF1R, APP, RET, GRM1, PTPN1, SRC, FGFR2, LYN
			GO:0033674	Positive regulation of kinase activity	9	624	1.37	1.93e-08	PDGFRB, IGF1R, APP, RET, GRM1, PTPN1, SRC, FGFR2, LYN
			GO:0043405	Regulation of map kinase activity	8	342	1.58	1.93e-08	PDGFRB, IGF1R, APP, RET, GRM1, PTPN1, SRC, LYN
			GO:0043549	Regulation of kinase activity	10	918	1.25	1.93e-08	CDK4, PDGFRB, IGF1R, APP, RET, GRM1, PTPN1, SRC, FGFR2, LYN
			GO:1901653	Cellular response to peptide	8	331	1.6	1.93e-08	CDK4, STAT3, IGF1R, APP, PTPN1, SRC, CRHR1, LYN
			GO:0001934	Positive regulation of protein phosphorylation	10	1019	1.2	2.02e-08	PDGFRB, STAT3, IGF1R, APP, RET, GRM1, PTPN1, SRC, FGFR2, LYN
			GO:0050790	Regulation of catalytic activity	12	2386	0.91	2.02e-08	CDK4, PDGFRB, STAT3, IGF1R, APP, RET, GRM1, PTPN1, SRC, CRHR1, FGFR2, LYN
			GO:0032270	Positive regulation of cellular protein metabolic process	11	1635	1.04	2.19e-08	CDK4, PDGFRB, STAT3, IGF1R, APP, RET, GRM1, PTPN1, SRC, FGFR2, LYN
			GO:0043408	Regulation of mapk cascade	9	725	1.31	2.93e-08	PDGFRB, IGF1R, APP, RET, GRM1, PTPN1, SRC, FGFR2, LYN
			GO:0071495	Cellular response to endogenous stimulus	10	1181	1.14	3.46e-08	CDK4, PDGFRB, STAT3, IGF1R, APP, PTPN1, SRC, CRHR1, FGFR2, LYN
			GO:0071375	Cellular response to peptide hormone stimulus	7	269	1.63	5.08e-08	CDK4, STAT3, IGF1R, PTPN1, SRC, CRHR1, LYN
			GO:0016310	Phosphorylation	10	1275	1.11	5.24e-08	CDK4, PDGFRB, STAT3, IGF1R, APP, RET, PTPN1, SRC, FGFR2, LYN
			GO:0007169	Transmembrane receptor protein tyrosine kinase signaling pathway	8	518	1.4	7e-08	PDGFRB, STAT3, IGF1R, RET, PTPN1, SRC, FGFR2, LYN
			GO:0043410	Positive regulation of mapk cascade	8	543	1.38	9.79e-08	PDGFRB, IGF1R, APP, RET, GRM1, PTPN1, SRC, FGFR2
			GO:0006468	Protein phosphorylation	9	952	1.19	1.58e-07	CDK4, PDGFRB, IGF1R, APP, RET, PTPN1, SRC, FGFR2, LYN
			GO:0043085	Positive regulation of catalytic activity	10	1489	1.04	1.87e-07	PDGFRB, STAT3, IGF1R, APP, RET, GRM1, PTPN1, SRC, FGFR2, LYN
			GO:0051897	Positive regulation of protein kinase b signaling	6	170	1.76	2.03e-07	PDGFRB, IGF1R, APP, RET, SRC, FGFR2
			GO:1902533	Positive regulation of intracellular signal transduction	9	1041	1.15	3.03e-07	PDGFRB, IGF1R, APP, RET, GRM1, PTPN1, SRC, FGFR2, LYN
			GO:0007166	Cell surface receptor signaling pathway	11	2325	0.89	3.2e-07	PDGFRB, STAT3, IGF1R, APP, RET, GRM1, PTPN1, SRC, CRHR1, FGFR2, LYN
			GO:0071310	Cellular response to organic substance	11	2369	0.88	3.82e-07	CDK4, PDGFRB, STAT3, IGF1R, APP, RET, PTPN1, SRC, CRHR1, FGFR2, LYN
			GO:0009967	Positive regulation of signal transduction	10	1654	0.99	4.4e-07	PDGFRB, STAT3, IGF1R, APP, RET, GRM1, PTPN1, SRC, FGFR2, LYN
			GO:0010646	Regulation of cell communication	12	3514	0.75	4.56e-07	CDK4, PDGFRB, STAT3, IGF1R, APP, RET, GRM1, PTPN1, SRC, CRHR1, FGFR2, LYN
			GO:0023051	Regulation of signaling	12	3553	0.74	5.09e-07	CDK4, PDGFRB, STAT3, IGF1R, APP, RET, GRM1, PTPN1, SRC, CRHR1, FGFR2, LYN
			GO:0010941	Regulation of cell death	10	1696	0.98	5.25e-07	CDK4, PDGFRB, STAT3, IGF1R, APP, RET, PTPN1, SRC, FGFR2, LYN
			GO:0050730	Regulation of peptidyl-tyrosine phosphorylation	6	258	1.58	1.62e-06	PDGFRB, STAT3, APP, PTPN1, SRC, LYN
			GO:0009725	Response to hormone	8	849	1.19	1.79e-06	CDK4, PDGFRB, STAT3, IGF1R, PTPN1, SRC, CRHR1, LYN
			GO:0043406	Positive regulation of map kinase activity	6	265	1.57	1.83e-06	PDGFRB, APP, RET, GRM1, PTPN1, SRC
			GO:0043552	Positive regulation of phosphatidylinositol 3-kinase activity	4	35	2.27	2.02e-06	PDGFRB, APP, SRC, LYN
			GO:0030335	Positive regulation of cell migration	7	522	1.34	2.15e-06	PDGFRB, STAT3, IGF1R, APP, RET, SRC, LYN
			GO:0070372	Regulation of erk1 and erk2 cascade	6	292	1.53	2.86e-06	PDGFRB, APP, PTPN1, SRC, FGFR2, LYN
			GO:0009966	Regulation of signal transduction	11	3107	0.76	4.29e-06	CDK4, PDGFRB, STAT3, IGF1R, APP, RET, GRM1, PTPN1, SRC, FGFR2, LYN
			GO:0042981	Regulation of apoptotic process	9	1550	0.98	5.48e-06	CDK4, PDGFRB, IGF1R, APP, RET, PTPN1, SRC, FGFR2, LYN
			GO:0048534	Hematopoietic or lymphoid organ development	7	619	1.27	5.48e-06	PDGFRB, STAT3, APP, RET, SRC, FGFR2, LYN
			GO:0051239	Regulation of multicellular organismal process	11	3227	0.74	5.94e-06	CDK4, PDGFRB, STAT3, IGF1R, APP, RET, GRM1, SRC, CRHR1, FGFR2, LYN
			GO:0035556	Intracellular signal transduction	9	1712	0.93	1.12e-05	PDGFRB, IGF1R, APP, RET, PTPN1, SRC, CRHR1, FGFR2, LYN
			GO:0007165	Signal transduction	12	4876	0.6	1.21e-05	CDK4, PDGFRB, STAT3, IGF1R, APP, RET, GRM1, PTPN1, SRC, CRHR1, FGFR2, LYN
			GO:0046777	Protein autophosphorylation	5	192	1.63	1.48e-05	PDGFRB, IGF1R, SRC, FGFR2, LYN
			GO:0050731	Positive regulation of peptidyl-tyrosine phosphorylation	5	196	1.62	1.61e-05	STAT3, APP, PTPN1, SRC, LYN
			GO:0060397	Growth hormone receptor signaling pathway via jak-stat	3	14	2.54	2.29e-05	STAT3, PTPN1, LYN
			GO:0032868	Response to insulin	5	231	1.55	3.36e-05	CDK4, IGF1R, PTPN1, SRC, LYN
			GO:0014068	Positive regulation of phosphatidylinositol 3-kinase signaling	4	87	1.87	3.81e-05	PDGFRB, IGF1R, SRC, LYN
			GO:0033993	Response to lipid	7	858	1.12	3.81e-05	CDK4, PDGFRB, STAT3, RET, SRC, FGFR2, LYN
			GO:0030097	Hemopoiesis	6	570	1.23	8.29e-05	PDGFRB, STAT3, APP, SRC, FGFR2, LYN
			GO:0032526	Response to retinoic acid	4	109	1.78	8.29e-05	PDGFRB, RET, FGFR2, LYN
			GO:0060548	Negative regulation of cell death	7	999	1.06	9.48e-05	PDGFRB, STAT3, IGF1R, APP, PTPN1, SRC, FGFR2
			GO:0042127	Regulation of cell population proliferation	8	1642	0.9	0.00014	CDK4, PDGFRB, STAT3, IGF1R, APP, SRC, FGFR2, LYN
			GO:0038083	Peptidyl-tyrosine autophosphorylation	3	32	2.18	0.00018	IGF1R, SRC, LYN
			GO:0043065	Positive regulation of apoptotic process	6	660	1.17	0.00018	CDK4, PDGFRB, APP, RET, SRC, LYN
			GO:0120036	Plasma membrane bounded cell projection organization	7	1122	1.01	0.00019	PDGFRB, IGF1R, APP, RET, SRC, FGFR2, LYN
			GO:0002376	Immune system process	9	2481	0.77	0.0002	PDGFRB, STAT3, IGF1R, APP, RET, SRC, CRHR1, FGFR2, LYN
			GO:0051240	Positive regulation of multicellular organismal process	8	1770	0.87	0.00024	PDGFRB, STAT3, IGF1R, APP, RET, SRC, FGFR2, LYN
			GO:0032147	Activation of protein kinase activity	5	376	1.34	0.00027	APP, RET, GRM1, PTPN1, SRC
			GO:0045862	Positive regulation of proteolysis	5	377	1.33	0.00027	STAT3, APP, RET, SRC, LYN
			GO:0000187	Activation of mapk activity	4	157	1.62	0.00029	APP, RET, GRM1, PTPN1
			GO:0045787	Positive regulation of cell cycle	5	388	1.32	0.00031	CDK4, PDGFRB, APP, SRC, FGFR2
			GO:0032869	Cellular response to insulin stimulus	4	169	1.59	0.00038	CDK4, IGF1R, PTPN1, SRC
			GO:0051345	Positive regulation of hydrolase activity	6	772	1.1	0.00039	PDGFRB, STAT3, APP, RET, FGFR2, LYN
			GO:0032879	Regulation of localization	9	2740	0.73	0.00042	PDGFRB, STAT3, IGF1R, APP, RET, PTPN1, SRC, CRHR1, LYN
			GO:0051336	Regulation of hydrolase activity	7	1284	0.95	0.00042	PDGFRB, STAT3, APP, RET, SRC, FGFR2, LYN
			GO:0010950	Positive regulation of endopeptidase activity	4	176	1.57	0.00043	STAT3, APP, RET, LYN
			GO:0052548	Regulation of endopeptidase activity	5	418	1.29	0.00043	STAT3, APP, RET, SRC, LYN
			GO:0019216	Regulation of lipid metabolic process	5	424	1.28	0.00045	CDK4, PDGFRB, APP, SRC, LYN
			GO:0051094	Positive regulation of developmental process	7	1389	0.91	0.00068	PDGFRB, STAT3, APP, RET, SRC, FGFR2, LYN
			GO:0065008	Regulation of biological quality	10	4042	0.61	0.00078	CDK4, PDGFRB, STAT3, IGF1R, APP, RET, GRM1, SRC, CRHR1, LYN
			GO:0070374	Positive regulation of erk1 and erk2 cascade	4	209	1.49	0.00079	PDGFRB, APP, SRC, FGFR2
			GO:0014070	Response to organic cyclic compound	6	911	1.03	0.00093	CDK4, PDGFRB, STAT3, APP, SRC, LYN
			GO:0008284	Positive regulation of cell population proliferation	6	919	1.03	0.00098	CDK4, PDGFRB, STAT3, IGF1R, FGFR2, LYN
			GO:0032103	Positive regulation of response to external stimulus	5	511	1.2	0.001	PDGFRB, STAT3, APP, SRC, LYN
			GO:0046626	Regulation of insulin receptor signaling pathway	3	64	1.88	0.001	CDK4, PTPN1, SRC
			GO:0061098	Positive regulation of protein tyrosine kinase activity	3	66	1.87	0.0011	APP, PTPN1, SRC
			GO:0070302	Regulation of stress-activated protein kinase signaling cascade	4	231	1.45	0.0011	IGF1R, APP, PTPN1, LYN
			GO:0071300	Cellular response to retinoic acid	3	68	1.86	0.0011	RET, FGFR2, LYN
			GO:0040014	Regulation of multicellular organism growth	3	69	1.85	0.0012	CDK4, STAT3, APP
			GO:0071396	Cellular response to lipid	5	528	1.19	0.0012	CDK4, RET, SRC, FGFR2, LYN
			GO:0007423	Sensory organ development	5	563	1.16	0.0015	CDK4, PDGFRB, STAT3, RET, FGFR2
			GO:0032101	Regulation of response to external stimulus	6	1013	0.98	0.0015	PDGFRB, STAT3, APP, PTPN1, SRC, LYN
			GO:0051057	Positive regulation of small gtpase mediated signal transduction	3	76	1.81	0.0015	PDGFRB, SRC, LYN
			GO:0030182	Neuron differentiation	6	1019	0.98	0.0016	STAT3, APP, RET, SRC, FGFR2, LYN
			GO:0035791	Platelet-derived growth factor receptor-beta signaling pathway	2	8	2.61	0.0017	PDGFRB, PTPN1
			GO:1902961	Positive regulation of aspartic-type endopeptidase activity involved in amyloid precursor protein catabolic process	2	8	2.61	0.0017	APP, LYN
			GO:0032269	Negative regulation of cellular protein metabolic process	6	1043	0.97	0.0018	STAT3, IGF1R, APP, PTPN1, SRC, LYN
			GO:0042592	Homeostatic process	7	1676	0.83	0.002	PDGFRB, STAT3, IGF1R, APP, GRM1, SRC, LYN
			GO:0032989	Cellular component morphogenesis	5	614	1.12	0.0022	PDGFRB, APP, RET, SRC, FGFR2
			GO:0006950	Response to stress	9	3485	0.62	0.0024	CDK4, PDGFRB, STAT3, APP, RET, PTPN1, SRC, FGFR2, LYN
			GO:0009617	Response to bacterium	5	634	1.11	0.0024	CDK4, APP, SRC, FGFR2, LYN
			GO:0051348	Negative regulation of transferase activity	4	294	1.35	0.0024	IGF1R, PTPN1, SRC, LYN
			GO:0045793	Positive regulation of cell size	2	11	2.47	0.0027	CDK4, RET
			GO:0009628	Response to abiotic stimulus	6	1147	0.93	0.0028	CDK4, PDGFRB, APP, GRM1, SRC, LYN
			GO:0032496	Response to lipopolysaccharide	4	313	1.32	0.003	CDK4, SRC, FGFR2, LYN
			GO:0044092	Negative regulation of molecular function	6	1163	0.92	0.003	IGF1R, APP, PTPN1, SRC, CRHR1, LYN
			GO:0031175	Neuron projection development	5	680	1.08	0.0032	APP, RET, SRC, FGFR2, LYN
			GO:0050793	Regulation of developmental process	8	2648	0.69	0.0032	CDK4, PDGFRB, STAT3, APP, RET, SRC, FGFR2, LYN
			GO:0048523	Negative regulation of cellular process	10	4874	0.52	0.0035	CDK4, PDGFRB, STAT3, IGF1R, APP, PTPN1, SRC, CRHR1, FGFR2, LYN
			GO:0048638	Regulation of developmental growth	4	333	1.29	0.0036	CDK4, STAT3, APP, FGFR2
			GO:0051130	Positive regulation of cellular component organization	6	1209	0.91	0.0036	PDGFRB, IGF1R, APP, RET, SRC, LYN
			GO:0002521	Leukocyte differentiation	4	338	1.29	0.0038	STAT3, APP, SRC, LYN
			GO:0045056	Transcytosis	2	14	2.37	0.0038	IGF1R, SRC
			GO:0051726	Regulation of cell cycle	6	1230	0.9	0.0038	CDK4, PDGFRB, STAT3, APP, SRC, FGFR2
			GO:0072216	Positive regulation of metanephros development	2	14	2.37	0.0038	PDGFRB, RET
			GO:0098962	Regulation of postsynaptic neurotransmitter receptor activity	2	14	2.37	0.0038	APP, SRC
			GO:0010557	Positive regulation of macromolecule biosynthetic process	7	1906	0.78	0.0039	CDK4, PDGFRB, STAT3, APP, RET, SRC, FGFR2
			GO:0044260	Cellular macromolecule metabolic process	10	4976	0.52	0.004	CDK4, PDGFRB, STAT3, IGF1R, APP, RET, PTPN1, SRC, FGFR2, LYN
			GO:0050867	Positive regulation of cell activation	4	346	1.28	0.004	PDGFRB, APP, SRC, LYN
			GO:0001654	Eye development	4	365	1.25	0.0048	CDK4, PDGFRB, STAT3, RET
			GO:0000165	MAPK cascade	4	370	1.25	0.005	PDGFRB, RET, PTPN1, FGFR2
			GO:0031328	Positive regulation of cellular biosynthetic process	7	2005	0.76	0.0052	CDK4, PDGFRB, STAT3, APP, RET, SRC, FGFR2
			GO:0007409	Axonogenesis	4	384	1.23	0.0057	APP, RET, SRC, FGFR2
			GO:0046425	Regulation of receptor signaling pathway via jak-stat	3	133	1.57	0.0059	STAT3, RET, LYN
			GO:0040007	Growth	4	394	1.22	0.0062	PDGFRB, APP, SRC, FGFR2
			GO:0043086	Negative regulation of catalytic activity	5	807	1	0.0063	IGF1R, APP, PTPN1, SRC, LYN
			GO:2000026	Regulation of multicellular organismal development	7	2096	0.74	0.0066	PDGFRB, STAT3, APP, RET, SRC, FGFR2, LYN
			GO:0022414	Reproductive process	6	1400	0.84	0.0071	PDGFRB, STAT3, APP, SRC, CRHR1, FGFR2
			GO:0031644	Regulation of nervous system process	3	144	1.53	0.0071	APP, GRM1, SRC
			GO:0062013	Positive regulation of small molecule metabolic process	3	144	1.53	0.0071	STAT3, APP, SRC
			GO:0032501	Multicellular organismal process	11	6933	0.41	0.0073	CDK4, PDGFRB, STAT3, IGF1R, APP, RET, GRM1, SRC, CRHR1, FGFR2, LYN
			GO:0036120	Cellular response to platelet-derived growth factor stimulus	2	22	2.17	0.0075	PDGFRB, SRC
			GO:0055093	Response to hyperoxia	2	22	2.17	0.0075	CDK4, PDGFRB
			GO:0080134	Regulation of response to stress	6	1437	0.83	0.0078	STAT3, IGF1R, APP, PTPN1, SRC, LYN
			GO:0010288	Response to lead ion	2	23	2.15	0.008	CDK4, APP
			GO:0016043	Cellular component organization	10	5447	0.48	0.008	CDK4, PDGFRB, STAT3, IGF1R, APP, RET, PTPN1, SRC, FGFR2, LYN
			GO:0042060	Wound healing	4	439	1.17	0.0085	PDGFRB, SRC, FGFR2, LYN
			GO:0045931	Positive regulation of mitotic cell cycle	3	156	1.5	0.0085	CDK4, PDGFRB, APP
			GO:0050804	Modulation of chemical synaptic transmission	4	446	1.17	0.0089	STAT3, APP, GRM1, SRC
			GO:0042326	Negative regulation of phosphorylation	4	449	1.16	0.0091	STAT3, IGF1R, PTPN1, LYN
			GO:0043066	Negative regulation of apoptotic process	5	893	0.96	0.0091	PDGFRB, IGF1R, PTPN1, SRC, FGFR2
			GO:0070304	Positive regulation of stress-activated protein kinase signaling cascade	3	166	1.47	0.0097	APP, PTPN1, LYN
			GO:0043409	Negative regulation of mapk cascade	3	168	1.46	0.01	IGF1R, PTPN1, LYN
			GO:0048513	Animal organ development	8	3197	0.61	0.01	CDK4, PDGFRB, STAT3, APP, RET, SRC, FGFR2, LYN
			GO:0010971	Positive regulation of g2/m transition of mitotic cell cycle	2	27	2.08	0.0101	CDK4, APP
			GO:0009605	Response to external stimulus	7	2310	0.69	0.0107	CDK4, PDGFRB, APP, RET, SRC, FGFR2, LYN
			GO:0090025	Regulation of monocyte chemotaxis	2	28	2.07	0.0107	APP, LYN
			GO:0010001	Glial cell differentiation	3	178	1.44	0.0114	STAT3, APP, LYN
			GO:0060603	Mammary gland duct morphogenesis	2	30	2.04	0.012	SRC, FGFR2
			GO:0008283	Cell population proliferation	4	493	1.12	0.0121	PDGFRB, STAT3, SRC, FGFR2
			GO:0046328	Regulation of jnk cascade	3	183	1.43	0.0122	IGF1R, APP, PTPN1
			GO:0071363	Cellular response to growth factor stimulus	4	494	1.12	0.0122	PDGFRB, APP, SRC, FGFR2
			GO:0071222	Cellular response to lipopolysaccharide	3	185	1.42	0.0124	CDK4, SRC, LYN
			GO:2000377	Regulation of reactive oxygen species metabolic process	3	188	1.42	0.0129	PDGFRB, STAT3, APP
			GO:0051128	Regulation of cellular component organization	7	2402	0.68	0.013	PDGFRB, IGF1R, APP, RET, PTPN1, SRC, LYN
			GO:1902532	Negative regulation of intracellular signal transduction	4	508	1.11	0.0131	IGF1R, PTPN1, SRC, LYN
			GO:0007417	Central nervous system development	5	988	0.92	0.0132	STAT3, APP, SRC, FGFR2, LYN
			GO:0048468	Cell development	6	1629	0.78	0.0134	PDGFRB, APP, RET, SRC, FGFR2, LYN
			GO:0051172	Negative regulation of nitrogen compound metabolic process	7	2429	0.67	0.0137	STAT3, IGF1R, APP, PTPN1, SRC, FGFR2, LYN
			GO:0034405	Response to fluid shear stress	2	34	1.98	0.0143	PDGFRB, SRC
			GO:0010035	Response to inorganic substance	4	538	1.08	0.0156	CDK4, PDGFRB, APP, SRC
			GO:0071407	Cellular response to organic cyclic compound	4	537	1.08	0.0156	CDK4, STAT3, APP, SRC
			GO:0030100	Regulation of endocytosis	3	205	1.38	0.0157	APP, PTPN1, SRC
			GO:0006935	Chemotaxis	4	545	1.08	0.0163	PDGFRB, APP, RET, SRC
			GO:0060627	Regulation of vesicle-mediated transport	4	550	1.07	0.0167	APP, PTPN1, SRC, LYN
			GO:0042551	Neuron maturation	2	38	1.93	0.0169	APP, RET
			GO:0060485	Mesenchyme development	3	212	1.36	0.0169	PDGFRB, RET, FGFR2
			GO:0006109	Regulation of carbohydrate metabolic process	3	216	1.35	0.0176	STAT3, APP, SRC
			GO:0014911	Positive regulation of smooth muscle cell migration	2	39	1.92	0.0176	PDGFRB, SRC
			GO:0043281	Regulation of cysteine-type endopeptidase activity involved in apoptotic process	3	216	1.35	0.0176	APP, RET, SRC
			GO:0106027	Neuron projection organization	2	39	1.92	0.0176	IGF1R, APP
			GO:1904646	Cellular response to amyloid-beta	2	39	1.92	0.0176	IGF1R, APP
			GO:1905898	Positive regulation of response to endoplasmic reticulum stress	2	39	1.92	0.0176	APP, PTPN1
			GO:0030099	Myeloid cell differentiation	3	221	1.35	0.0182	APP, SRC, LYN
			GO:0050920	Regulation of chemotaxis	3	223	1.34	0.0186	PDGFRB, APP, LYN
			GO:0051049	Regulation of transport	6	1776	0.74	0.0192	PDGFRB, APP, PTPN1, SRC, CRHR1, LYN
			GO:0051602	Response to electrical stimulus	2	42	1.89	0.0192	GRM1, SRC
			GO:0031324	Negative regulation of cellular metabolic process	7	2630	0.64	0.0199	STAT3, IGF1R, APP, PTPN1, SRC, FGFR2, LYN
			GO:0044057	Regulation of system process	4	592	1.04	0.0203	APP, GRM1, SRC, CRHR1
			GO:0097305	Response to alcohol	3	233	1.32	0.0205	CDK4, STAT3, FGFR2
			GO:0048878	Chemical homeostasis	5	1124	0.86	0.0207	STAT3, IGF1R, APP, GRM1, SRC
			GO:0006469	Negative regulation of protein kinase activity	3	236	1.32	0.0211	IGF1R, PTPN1, LYN
			GO:0007215	Glutamate receptor signaling pathway	2	45	1.86	0.0212	APP, GRM1
			GO:0007267	Cell-cell signaling	5	1145	0.85	0.0223	STAT3, GRM1, CRHR1, FGFR2, LYN
			GO:1900544	Positive regulation of purine nucleotide metabolic process	2	47	1.84	0.0228	STAT3, APP
			GO:1903580	Positive regulation of atp metabolic process	2	47	1.84	0.0228	STAT3, APP
			GO:0051223	Regulation of protein transport	4	617	1.02	0.0229	APP, PTPN1, SRC, LYN
			GO:0033628	Regulation of cell adhesion mediated by integrin	2	48	1.83	0.0234	RET, LYN
			GO:0045646	Regulation of erythrocyte differentiation	2	49	1.82	0.0243	STAT3, LYN
			GO:0051924	Regulation of calcium ion transport	3	256	1.28	0.0257	PDGFRB, CRHR1, LYN
			GO:0044419	Interspecies interaction between organisms	6	1899	0.71	0.0258	CDK4, STAT3, APP, SRC, FGFR2, LYN
			GO:0050707	Regulation of cytokine secretion	2	51	1.81	0.0258	SRC, LYN
			GO:0007275	Multicellular organism development	9	5023	0.47	0.0267	CDK4, PDGFRB, STAT3, IGF1R, APP, RET, SRC, FGFR2, LYN
			GO:0048146	Positive regulation of fibroblast proliferation	2	52	1.8	0.0267	CDK4, PDGFRB
			GO:1902893	Regulation of pri-mirna transcription by rna polymerase ii	2	52	1.8	0.0267	STAT3, APP
			GO:0045935	Positive regulation of nucleobase-containing compound metabolic process	6	1927	0.71	0.0273	PDGFRB, STAT3, APP, RET, SRC, FGFR2
			GO:0035239	Tube morphogenesis	4	656	1	0.0276	PDGFRB, RET, SRC, FGFR2
			GO:0001822	Kidney development	3	271	1.26	0.0291	PDGFRB, RET, FGFR2
			GO:0031295	T cell costimulation	2	55	1.77	0.0291	SRC, LYN
			GO:0048708	Astrocyte differentiation	2	55	1.77	0.0291	STAT3, APP
			GO:0007568	Aging	3	274	1.25	0.0298	PDGFRB, STAT3, APP
			GO:0007411	Axon guidance	3	275	1.25	0.03	APP, RET, SRC
			GO:0031347	Regulation of defense response	4	674	0.99	0.03	STAT3, PTPN1, SRC, LYN
			GO:0040011	Locomotion	5	1251	0.81	0.0304	PDGFRB, APP, RET, SRC, LYN
			GO:0007186	G protein-coupled receptor signaling pathway	5	1255	0.81	0.0308	PDGFRB, APP, GRM1, SRC, CRHR1
			GO:0010605	Negative regulation of macromolecule metabolic process	7	2875	0.6	0.0308	STAT3, IGF1R, APP, PTPN1, SRC, FGFR2, LYN
			GO:0035306	Positive regulation of dephosphorylation	2	58	1.75	0.0308	PDGFRB, SRC
			GO:0042493	Response to drug	3	281	1.24	0.0308	CDK4, RET, LYN
			GO:0071398	Cellular response to fatty acid	2	58	1.75	0.0308	CDK4, SRC
			GO:0120035	Regulation of plasma membrane bounded cell projection organization	4	687	0.98	0.0308	APP, RET, SRC, LYN
			GO:0009968	Negative regulation of signal transduction	5	1271	0.81	0.0318	IGF1R, APP, PTPN1, SRC, LYN
			GO:0008285	Negative regulation of cell population proliferation	4	696	0.97	0.0322	STAT3, APP, FGFR2, LYN
			GO:0043269	Regulation of ion transport	4	696	0.97	0.0322	PDGFRB, APP, CRHR1, LYN
			GO:0061515	Myeloid cell development	2	60	1.74	0.0322	APP, SRC
			GO:0060828	Regulation of canonical wnt signaling pathway	3	291	1.23	0.0333	APP, SRC, FGFR2
			GO:0010518	Positive regulation of phospholipase activity	2	62	1.72	0.0337	PDGFRB, FGFR2
			GO:0090068	Positive regulation of cell cycle process	3	294	1.22	0.0339	CDK4, PDGFRB, APP
			GO:0045088	Regulation of innate immune response	3	301	1.21	0.036	PTPN1, SRC, LYN
			GO:0060562	Epithelial tube morphogenesis	3	307	1.2	0.0379	RET, SRC, FGFR2
			GO:0001817	Regulation of cytokine production	4	742	0.94	0.0393	STAT3, APP, SRC, LYN
			GO:0042531	Positive regulation of tyrosine phosphorylation of stat protein	2	68	1.68	0.0393	STAT3, LYN
			GO:0034121	Regulation of toll-like receptor signaling pathway	2	69	1.67	0.0403	APP, LYN
			GO:0046579	Positive regulation of ras protein signal transduction	2	69	1.67	0.0403	PDGFRB, LYN
			GO:0050900	Leukocyte migration	3	316	1.19	0.0404	RET, SRC, LYN
			GO:0006807	Nitrogen compound metabolic process	10	6852	0.38	0.0408	CDK4, PDGFRB, STAT3, IGF1R, APP, RET, PTPN1, SRC, FGFR2, LYN
			GO:0043010	Camera-type eye development	3	318	1.19	0.0409	CDK4, PDGFRB, RET
			GO:0070373	Negative regulation of erk1 and erk2 cascade	2	70	1.67	0.0409	PTPN1, LYN
			GO:2000573	Positive regulation of dna biosynthetic process	2	70	1.67	0.0409	PDGFRB, SRC
			GO:0070301	Cellular response to hydrogen peroxide	2	71	1.66	0.0415	PDGFRB, SRC
			GO:0038096	Fc-gamma receptor signaling pathway involved in phagocytosis	2	73	1.65	0.0433	SRC, LYN
			GO:0009653	Anatomical structure morphogenesis	6	2165	0.66	0.0434	PDGFRB, STAT3, APP, RET, SRC, FGFR2
			GO:0043407	Negative regulation of map kinase activity	2	76	1.63	0.0459	PTPN1, LYN
			GO:1904062	Regulation of cation transmembrane transport	3	337	1.16	0.0461	APP, CRHR1, LYN
			GO:0046879	Hormone secretion	2	77	1.63	0.0468	CRHR1, LYN
			GO:0048015	Phosphatidylinositol-mediated signaling	2	79	1.62	0.0489	PDGFRB, IGF1R
			GO:0045913	Positive regulation of carbohydrate metabolic process	2	80	1.61	0.0498	APP, SRC

## Sheet: Sheet 3; Cluster 3 (Blue)
		KEGG pathways	Term ID	Term description	Observed gene count	Background gene count	Strength	False discovery rate	Matching proteins in network
			hsa04115	p53 signaling pathway	2	72	2.43	0.0064	MDM2,MDM4
			hsa05206	MicroRNAs in cancer	2	160	2.09	0.0155	MDM2,MDM4
		Biological processess	Term ID	Term description	Observed gene count	Background gene count	Strength	False discovery rate	Matching proteins in network
			GO:0003181	Atrioventricular valve morphogenesis	2	24	2.91	0.0274	MDM2, MDM4
			GO:0003203	Endocardial cushion morphogenesis	2	34	2.76	0.0274	MDM2, MDM4
			GO:0003281	Ventricular septum development	2	73	2.43	0.0274	MDM2, MDM4
			GO:0003283	Atrial septum development	2	23	2.93	0.0274	MDM2, MDM4
			GO:0006977	DNA damage response, signal transduction by p53 class mediator resulting in cell cycle arrest	2	59	2.52	0.0274	MDM2, MDM4
			GO:0071157	Negative regulation of cell cycle arrest	2	23	2.93	0.0274	MDM2, MDM4
			GO:1901796	Regulation of signal transduction by p53 class mediator	2	182	2.03	0.0376	MDM2, MDM4
			GO:0071456	Cellular response to hypoxia	2	189	2.02	0.0395	MDM2, MDM4
