# Supplementary material for: Systems and in vitro pharmacology profiling of diosgenin against breast cancer
Source: Front Pharmacol. 2023 Jan 4;13:1052849. doi: 10.3389/fphar.2022.1052849 (PMC9846155; doi:10.3389/fphar.2022.1052849)
Supplement: Supplementary file 1 [file DataSheet1.ZIP › Supplementary data/Supplimentary Documents/Supplimentary File 3_Node table and Edge table.xlsx]

## Sheet: Sheet 1; Node Table
Name	Average Shortest Path Length	Clustering Coefficient	Closeness Centrality	Is Single Node	Eccentricity	Stress	Degree	Betweenness centrality	Neighborhood connectivity	Number of directed nodes	Number of undirected nodes	Radiality	Topological coefficient	Edge Count	Indegree	Outdegree
Diosgenin	1	0.004329	1	FALSE	1	101	21	0.0316416	6.90909	21	0	0.852381	0.0489418	22	3	19
IGF1R	0	0	0	FALSE	0	0	16	0	5	16	0	0.740476	0.191406	19	19	0
MDM2	0	0	0	FALSE	0	0	15	0	5.23529	15	0	0.711905	0.25641	17	17	0
CDK4	0	0	0	FALSE	0	0	15	0	4.9375	15	0	0.72619	0.175	16	16	0
PDGFRB	0	0	0	FALSE	0	0	14	0	5.26667	14	0	0.702381	0.255952	15	15	0
FGFR2	0	0	0	FALSE	0	0	12	0	5.66667	12	0	0.778571	0.16369	12	12	0
STAT3	0	0	0	FALSE	0	0	12	0	5.13333	12	0	0.697619	0.25	15	15	0
SRC	0	0	0	FALSE	0	0	9	0	4.64706	9	0	0.764286	0.154762	17	17	0
Pathways in cancer	2.19048	0	0.456522	FALSE	3	0	8	0	12.5	8	0	0.77619	0.294118	8	0	8
LYN	0	0	0	FALSE	0	0	7	0	6.28571	7	0	0.75	0.190476	7	7	0
PI3K-Akt signaling pathway	1	0	1	FALSE	1	0	5	0	15.8	5	0	0.752381	0.41875	5	0	5
EGFR tyrosine kinase inhibitor resistance	1	0	1	FALSE	1	0	5	0	15.6	5	0	0.738095	0.393103	5	0	5
Viral carcinogenesis	1	0	1	FALSE	1	0	5	0	14.4	5	0	0.728571	0.371429	5	0	5
Prostate cancer	1	0	1	FALSE	1	0	5	0	13.2	5	0	0.728571	0.4	5	0	5
Endocrine resistance	1	0	1	FALSE	1	0	4	0	17.25	4	0	0.742857	0.41129	4	0	4
Proteoglycans in cancer	1	0	1	FALSE	1	0	4	0	17	4	0	0.728571	0.428571	4	0	4
Glioma	1	0	1	FALSE	1	0	4	0	16.75	4	0	0.719048	0.383929	4	0	4
Melanoma	1	0	1	FALSE	1	0	4	0	16.75	4	0	0.719048	0.383929	4	0	4
Human cytomegalovirus infection	1	0	1	FALSE	1	0	4	0	16.25	4	0	0.719048	0.435185	4	0	4
Endocytosis	1	0	1	FALSE	1	0	4	0	16.25	4	0	0.733333	0.405172	4	0	4
Rap1 signaling pathway	1	0	1	FALSE	1	0	4	0	15.75	4	0	0.719048	0.442308	4	0	4
FoxO signaling pathway	1	0	1	FALSE	1	0	4	0	13.75	4	0	0.72381	0.37963	4	0	4
Kaposi sarcoma-associated herpesvirus infection	1	0	1	FALSE	1	0	4	0	13.75	4	0	0.719048	0.351852	4	0	4
Epstein-Barr virus infection	1	0	1	FALSE	1	0	4	0	13.75	4	0	0.714286	0.432692	4	0	4
MicroRNAs in cancer	1	0	1	FALSE	1	0	4	0	12.5	4	0	0.714286	0.37037	4	0	4
Long-term depression	1	0	1	FALSE	1	0	4	0	8.25	4	0	0.7	0.25	4	0	4
Adherens junction	2.66667	0	0.375	FALSE	3	0	3	0	12.6667	3	0	0.685714	0.383333	3	0	3
Central carbon metabolism in cancer	2.66667	0	0.375	FALSE	3	0	3	0	10	3	0	0.652381	0.520833	3	0	3
Steroid hormone biosynthesis	1.85	0.333333	0.540541	FALSE	2	0	3	0	9	3	0	0.557143	0.5	3	0	3
Focal adhesion	1	0	1	FALSE	1	0	3	0	17	3	0	0.709524	0.48	3	0	3
Bladder cancer	1	0	1	FALSE	1	0	3	0	16.6667	3	0	0.7	0.5	3	0	3
Signaling pathways regulating pluripotency of stem cells	1	0	1	FALSE	1	0	3	0	15.3333	3	0	0.709524	0.493333	3	0	3
Ras signaling pathway	1	0	1	FALSE	1	0	3	0	15.3333	3	0	0.695238	0.590909	3	0	3
MAPK signaling pathway	1	0	1	FALSE	1	0	3	0	15.3333	3	0	0.695238	0.590909	3	0	3
Regulation of actin cytoskeleton	1	0	1	FALSE	1	0	3	0	14.6667	3	0	0.671429	0.516667	3	0	3
Chemokine signaling pathway	1	0	1	FALSE	1	0	3	0	13	3	0	0.666667	0.470588	3	0	3
p53 signaling pathway	1	0	1	FALSE	1	0	3	0	12	3	0	0.671429	0.5	3	0	3
Prolactin signaling pathway	1	0	1	FALSE	1	0	3	0	12	3	0	0.67619	0.368421	3	0	3
Gap junction	1	0	1	FALSE	1	0	3	0	12	3	0	0.690476	0.349206	3	0	3
Ovarian steroidogenesis	1	0	1	FALSE	1	0	3	0	8.66667	3	0	0.685714	0.333333	3	0	3
Cushing syndrome	1	0	1	FALSE	1	0	3	0	7.66667	3	0	0.657143	0.333333	3	0	3
MDM4	0	0	0	FALSE	0	0	3	0	9.66667	3	0	0.716667	0.347222	3	3	0
CYP19A1	0	0.166667	0	FALSE	0	0	3	0	9.33333	3	0	0.711905	0.347826	3	3	0
CYP17A1	0	0	0	FALSE	0	0	3	0	7.75	3	0	0.616667	0.333333	4	4	0
RET	1.95	0	0.512821	FALSE	2	31	2	0.00971178	11	2	0	0.616667	0.642857	3	2	1
Chronic myeloid leukemia	1	0	1	FALSE	1	0	2	0	16.5	2	0	0.642857	0.5	2	0	2
Non-small cell lung cancer	1	0	1	FALSE	1	0	2	0	15.5	2	0	0.642857	0.533333	2	0	2
Pancreatic cancer	1	0	1	FALSE	1	0	2	0	15.5	2	0	0.642857	0.533333	2	0	2
Epithelial cell signaling in Helicobacter pylori infection	1	0	1	FALSE	1	0	2	0	12	2	0	0.614286	0.65	2	0	2
AR	0	0	0	FALSE	0	0	2	0	11.6667	2	0	0.616667	0.785714	3	3	0
CRHR1	0	0	0	FALSE	0	0	2	0	9.66667	2	0	0.702381	0.5	3	3	0
GRM1	0	0	0	FALSE	0	0	2	0	8.25	2	0	0.707143	0.5	4	4	0
PTPN1	1.95	0	0.512821	FALSE	2	18	1	0.0056391	12.5	1	0	0.521429	0	2	1	1
NR3C1	0	0	0	FALSE	0	0	1	0	22	1	0	0.688095	0	1	1	0
PRCP	0	0	0	FALSE	0	0	1	0	22	1	0	0.688095	0	1	1	0
APP	0	0	0	FALSE	0	0	1	0	22	1	0	0.688095	0	1	1	0
FASN	0	0	0	FALSE	0	0	1	0	22	1	0	0.688095	0	1	1	0
CYP3A4	0	0.5	0	FALSE	0	0	1	0	12.5	1	0	0.688095	0	2	2	0

## Sheet: Sheet 2; Edge Table
Shared Name	Edge Betweenness
EGFR tyrosine kinase inhibitor resistance ► SRC	1
EGFR tyrosine kinase inhibitor resistance ► PDGFRB	1
EGFR tyrosine kinase inhibitor resistance ► STAT3	1
EGFR tyrosine kinase inhibitor resistance ► IGF1R	1
EGFR tyrosine kinase inhibitor resistance ► FGFR2	1
Pathways in cancer ► CDK4	1
Pathways in cancer ► MDM2	1
Pathways in cancer ► PDGFRB	1
Pathways in cancer ► STAT3	1
Pathways in cancer ► IGF1R	1
Pathways in cancer ► RET	14
Pathways in cancer ► AR	1
Pathways in cancer ► FGFR2	1
RET ► Diosgenin	51
Prostate cancer ► MDM2	1
Prostate cancer ► PDGFRB	1
Prostate cancer ► IGF1R	1
Prostate cancer ► AR	1
Prostate cancer ► FGFR2	1
Long-term depression ► GRM1	1
Long-term depression ► CRHR1	1
Long-term depression ► IGF1R	1
Long-term depression ► LYN	1
Viral carcinogenesis ► SRC	1
Viral carcinogenesis ► CDK4	1
Viral carcinogenesis ► MDM2	1
Viral carcinogenesis ► STAT3	1
Viral carcinogenesis ► LYN	1
Glioma ► IGF1R	1
Glioma ► CDK4	1
Glioma ► MDM2	1
Glioma ► PDGFRB	1
Melanoma ► IGF1R	1
Melanoma ► CDK4	1
Melanoma ► MDM2	1
Melanoma ► PDGFRB	1
Endocrine resistance ► CDK4	1
Endocrine resistance ► MDM2	1
Endocrine resistance ► IGF1R	1
Endocrine resistance ► SRC	1
FoxO signaling pathway ► MDM2	1
FoxO signaling pathway ► STAT3	1
FoxO signaling pathway ► IGF1R	1
FoxO signaling pathway ► GRM1	1
Bladder cancer ► CDK4	1
Bladder cancer ► MDM2	1
Bladder cancer ► SRC	1
Ovarian steroidogenesis ► IGF1R	1
Ovarian steroidogenesis ► CYP17A1	1
Ovarian steroidogenesis ► CYP19A1	1
MicroRNAs in cancer ► MDM2	1
MicroRNAs in cancer ► PDGFRB	1
MicroRNAs in cancer ► STAT3	1
MicroRNAs in cancer ► MDM4	1
PI3K-Akt signaling pathway ► CDK4	1
PI3K-Akt signaling pathway ► MDM2	1
PI3K-Akt signaling pathway ► PDGFRB	1
PI3K-Akt signaling pathway ► IGF1R	1
PI3K-Akt signaling pathway ► FGFR2	1
Steroid hormone biosynthesis ► CYP3A4	1
Steroid hormone biosynthesis ► Diosgenin	18
Steroid hormone biosynthesis ► CYP19A1	1
Kaposi sarcoma-associated herpesvirus infection ► SRC	1
Kaposi sarcoma-associated herpesvirus infection ► CDK4	1
Kaposi sarcoma-associated herpesvirus infection ► STAT3	1
Kaposi sarcoma-associated herpesvirus infection ► LYN	1
Rap1 signaling pathway ► SRC	1
Rap1 signaling pathway ► PDGFRB	1
Rap1 signaling pathway ► IGF1R	1
Rap1 signaling pathway ► FGFR2	1
p53 signaling pathway ► CDK4	1
p53 signaling pathway ► MDM2	1
p53 signaling pathway ► MDM4	1
Adherens junction ► IGF1R	1
Adherens junction ► PTPN1	19
Adherens junction ► SRC	1
PTPN1 ► Diosgenin	38
Prolactin signaling pathway ► STAT3	1
Prolactin signaling pathway ► CYP17A1	1
Prolactin signaling pathway ► SRC	1
Epstein-Barr virus infection ► CDK4	1
Epstein-Barr virus infection ► MDM2	1
Epstein-Barr virus infection ► STAT3	1
Epstein-Barr virus infection ► LYN	1
Proteoglycans in cancer ► MDM2	1
Proteoglycans in cancer ► STAT3	1
Proteoglycans in cancer ► IGF1R	1
Proteoglycans in cancer ► SRC	1
Central carbon metabolism in cancer ► PDGFRB	1
Central carbon metabolism in cancer ► RET	19
Central carbon metabolism in cancer ► FGFR2	1
Human cytomegalovirus infection ► CDK4	1
Human cytomegalovirus infection ► MDM2	1
Human cytomegalovirus infection ► STAT3	1
Human cytomegalovirus infection ► SRC	1
Endocytosis ► SRC	1
Endocytosis ► MDM2	1
Endocytosis ► IGF1R	1
Endocytosis ► FGFR2	1
Gap junction ► GRM1	1
Gap junction ► PDGFRB	1
Gap junction ► SRC	1
Signaling pathways regulating pluripotency of stem cells ► STAT3	1
Signaling pathways regulating pluripotency of stem cells ► IGF1R	1
Signaling pathways regulating pluripotency of stem cells ► FGFR2	1
Cushing syndrome ► CDK4	1
Cushing syndrome ► CYP17A1	1
Cushing syndrome ► CRHR1	1
Chemokine signaling pathway ► SRC	1
Chemokine signaling pathway ► STAT3	1
Chemokine signaling pathway ► LYN	1
Focal adhesion ► PDGFRB	1
Focal adhesion ► IGF1R	1
Focal adhesion ► SRC	1
Regulation of actin cytoskeleton ► SRC	1
Regulation of actin cytoskeleton ► PDGFRB	1
Regulation of actin cytoskeleton ► FGFR2	1
Ras signaling pathway ► PDGFRB	1
Ras signaling pathway ► IGF1R	1
Ras signaling pathway ► FGFR2	1
Epithelial cell signaling in Helicobacter pylori infection ► SRC	1
Epithelial cell signaling in Helicobacter pylori infection ► LYN	1
Non-small cell lung cancer ► STAT3	1
Non-small cell lung cancer ► CDK4	1
Pancreatic cancer ► STAT3	1
Pancreatic cancer ► CDK4	1
Chronic myeloid leukemia ► MDM2	1
Chronic myeloid leukemia ► CDK4	1
MAPK signaling pathway ► PDGFRB	1
MAPK signaling pathway ► IGF1R	1
MAPK signaling pathway ► FGFR2	1
Diosgenin ► STAT3	6
Diosgenin ► PDGFRB	5
Diosgenin ► MDM2	6
Diosgenin ► IGF1R	5
Diosgenin ► CYP17A1	7
Diosgenin ► CDK4	6
Diosgenin ► AR	6
Diosgenin ► APP	7
Diosgenin ► CRHR1	7
Diosgenin ► CYP19A1	6
Diosgenin ► CYP3A4	6
Diosgenin ► FASN	7
Diosgenin ► FGFR2	5
Diosgenin ► GRM1	7
Diosgenin ► LYN	7
Diosgenin ► MDM4	7
Diosgenin ► NR3C1	7
Diosgenin ► PRCP	7
Diosgenin ► SRC	6
